# Supplementary material for: A revision of Prespelea Park (Staphylinidae, Pselaphinae)
Source: Zookeys. 2017 Jul 20;(685):105–30. doi: 10.3897/zookeys.685.13811 (PMC5646673; doi:10.3897/zookeys.685.13811)
Supplement: XML Treatment for Fusjugama [file zookeys.685.13811-treatment1.xml]

<!DOCTYPE tp:taxon-treatment
  PUBLIC "-//TaxonX//DTD Taxonomic Treatment Publishing DTD v0 20100105//EN" "tax-treatment-NSO.dtd">
<tp:taxon-treatment xmlns:tp="http://www.plazi.org/taxpub"><tp:treatment-meta><kwd-group><label>Taxon classification</label><kwd><named-content xmlns:xlink="http://www.w3.org/1999/xlink" content-type="kingdom">Animalia</named-content></kwd><kwd><named-content xmlns:xlink="http://www.w3.org/1999/xlink" content-type="order">Coleoptera</named-content></kwd><kwd><named-content xmlns:xlink="http://www.w3.org/1999/xlink" content-type="family">Staphylinidae</named-content></kwd></kwd-group><mixed-citation publication-type="journal"><person-group><name><surname>Caterino</surname><given-names>Michael S.</given-names></name><name><surname>Vásquez-Vélez</surname><given-names>Laura M.</given-names></name></person-group><article-title>A revision of <italic><tp:taxon-name><tp:taxon-name-part taxon-name-part-type="genus" reg="Prespelea">Prespelea</tp:taxon-name-part></tp:taxon-name></italic> Park (<tp:taxon-name><tp:taxon-name-part taxon-name-part-type="family">Staphylinidae</tp:taxon-name-part></tp:taxon-name>, <tp:taxon-name><tp:taxon-name-part taxon-name-part-type="subfamily">Pselaphinae</tp:taxon-name-part></tp:taxon-name>)</article-title><source>Zookeys</source><day>20</day><month>7</month><year>2017</year><volume>2017</volume><issue>685</issue><fpage>105</fpage><lpage>130</lpage><pub-id pub-id-type="doi">10.3897/zookeys.685.13811</pub-id></mixed-citation></tp:treatment-meta><tp:nomenclature><tp:taxon-name>
              <tp:taxon-name-part taxon-name-part-type="genus" reg="Fusjugama">Fusjugama</tp:taxon-name-part>
            </tp:taxon-name><tp:taxon-authority>Park, 1956: 55 (as subgenus)</tp:taxon-authority><tp:taxon-status xmlns:xlink="http://www.w3.org/1999/xlink" xlink:type="simple">syn. n.</tp:taxon-status></tp:nomenclature><tp:treatment-sec sec-type="type species" id="SECID0E6BAG"><title>Type species.</title><p>
              <italic><tp:taxon-name><tp:taxon-name-part taxon-name-part-type="genus" reg="Prespelea">Prespelea</tp:taxon-name-part> <tp:taxon-name-part taxon-name-part-type="species" reg="quirsfeldi">quirsfeldi</tp:taxon-name-part></tp:taxon-name></italic> <xref ref-type="bibr" rid="B2">Park (1953</xref>: 251), original combination.</p></tp:treatment-sec><tp:treatment-sec sec-type="diagnosis" id="SECID0EUCAG"><title>Diagnosis.</title><p>
              <tp:taxon-name><tp:taxon-name-part taxon-name-part-type="tribe">Speleobamini</tp:taxon-name-part></tp:taxon-name> can be easily separated from other North American <tp:taxon-name><tp:taxon-name-part taxon-name-part-type="subfamily">Pselaphinae</tp:taxon-name-part></tp:taxon-name> by the cervical region of head, which is deeply and narrowly constricted, the constriction obscured by dense fringes of opposing setae. <italic><tp:taxon-name><tp:taxon-name-part taxon-name-part-type="genus" reg="Prespelea">Prespelea</tp:taxon-name-part></tp:taxon-name></italic> can be separated from <italic><tp:taxon-name><tp:taxon-name-part taxon-name-part-type="genus" reg="Speleobama">Speleobama</tp:taxon-name-part></tp:taxon-name></italic>, the tribe’s only other genus, by the presence of eyes, and by the maxillary palp, in which the fourth palpomere is tuberculate and bearing a long apical ‘cone’; pros<!--PageBreak-->ternal disk with median setose patch; mesoventrite with well-developed submedian and lateral foveae behind anterior margin; metaventrite with lateral mesocoxal fovea present, small; abdominal ventrite 3 of both sexes with densely setose transverse basal impression; femora obliquely articulated on trochanter so that femur and coxa are relatively close to each other; tarsi of three tarsomeres, the first tarsomere short, the last two very long, the last bearing a single claw; prosternum elongate, without median carina; mesoventrite bisected by strong median carina; procoxae contiguous in confluent cavities; mesocoxae subcontiguous in separate cavities; metacoxae contiguous; males frequently with median metaventral processes and modified metatrochanters; aedeagus large, median lobe elongate, with a long, free style (paramere) on each side that bears four distal setae, and is inserted on the ventral face of the basal capsule.</p></tp:treatment-sec><tp:treatment-sec sec-type="description" id="SECID0EUDAG"><title>Description.</title><p>
              <bold><italic>Size range</italic></bold>: <abbrev xmlns:xlink="http://www.w3.org/1999/xlink" xlink:title="total length" id="ABBRID0E6DAG" xlink:type="simple">TL</abbrev> 1.54–2.09mm; Max. width (<abbrev xmlns:xlink="http://www.w3.org/1999/xlink" xlink:title="elytral width" id="ABBRID0EDEAG" xlink:type="simple">EW</abbrev>) 0.57–0.71mm; <bold>Body.</bold> Integument rufescent, elongate, tapered with prothorax and head narrow; cuticle shining, sparsely setose, most surfaces with moderately long subdecumbent setae, intermixed with longer, finer ‘flying’ setae (these generally appressed in dry specimens). <bold>Head.</bold> <abbrev xmlns:xlink="http://www.w3.org/1999/xlink" xlink:title="head length" id="ABBRID0ELEAG" xlink:type="simple">HL</abbrev> 0.31–0.41mm; antennal insertions elevated with shallow median depression between them, broadly open laterally and anteriorly; antennae conspicuously setose, with 11 antennomeres: scape cylindrical, about as long as antennomeres 2 and 3 together; antennomere 2 generally about 1.5× length and width of antennomere 3; antennomeres 3–8 generally similar to each other, variable in length among species; antennomeres 9–11 forming weakly distinct club, with length of antennomere 9 about twice that of 8<sup>th</sup>, length of antennomere 10 1.25× that of 9<sup>th</sup>, and apical antennomere about twice as long as 10<sup>th</sup>, with its sides rounded, tapering to subacute apex; eyes present, situated somewhat ventrolaterally, either of 2–4 facets or &gt;30 (no intermediates known); epistoma broad, somewhat produced, finely elevated along apical margin; labrum rounded laterally and apically, subcircular; mandibles (Fig. <xref ref-type="fig" rid="F3">11</xref>) apically acute, with row of 5–7 serrate denticles along apical half of inner margin; cardo large, weakly projecting, glabrous; stipes triangular, with single small seta near basolateral corner; lacinia short, with few medially directed apical spines; galea long, digitiform, strongly fimbriate on inner margin; maxillary palp with four palpomeres, all appearing smooth and glabrous, with only few inconspicuous setae, the basalmost palpomere short and elbowed, the second the longest, strongly clavate, the third and fourth slightly shorter than second, subequal, more gradually clavate, the fourth bearing an apical digitiform process; submentum indistinct; mentum subquadrate, slightly elongate, with one or two pairs subapical setae; labial palpifer projecting, bearing three palpomeres, the basalmost palpomere very short, second palpomere about half as long as mentum width, weakly expanded apically, apical palpomere thin and short, bearing pair of apical setae. <bold>Thorax.</bold> <abbrev xmlns:xlink="http://www.w3.org/1999/xlink" xlink:title="pronotal length" id="ABBRID0E2EAG" xlink:type="simple">PnL</abbrev> 0.31–0.37mm, <abbrev xmlns:xlink="http://www.w3.org/1999/xlink" xlink:title="pronotal width" id="ABBRID0E6EAG" xlink:type="simple">PnW</abbrev> 0.29–0.33mm; pronotum narrow, sides rounded, widest near middle, slightly narrowed to base and apex, with five deep impressions along basal margin, setae of disk converging anteromedially; pronotosternal sutures absent; prosternum with or without vestigial lateral foveae, disk bearing median cluster of setae; prosternal cavities contiguous, broadly open behind; mesoventrite with well-developed submedian <!--PageBreak-->and lateral foveae behind anterior margin; metaventrite with lateral mesocoxal fovea present, small; male metaventrite with variably developed process; episterna and epimera concealed. <abbrev xmlns:xlink="http://www.w3.org/1999/xlink" xlink:title="elytral length" id="ABBRID0EFFAG" xlink:type="simple">EL</abbrev> 0.39–0.61mm; <abbrev xmlns:xlink="http://www.w3.org/1999/xlink" xlink:title="elytral width" id="ABBRID0EJFAG" xlink:type="simple">EW</abbrev> 0.57–0.71mm; elytra strongly narrowed to base (more strongly in wingless forms, including females of all species), each with or without weak pair of basal foveae; sutural stria present; metathoracic wings present (some males) or absent (some males and all females). <bold>Legs.</bold> Femora obliquely articulated on trochanter so that femur and coxa are relatively close to each other; tarsi of three tarsomeres, first short, last two very long, last tarsomere bearing a single claw; males frequently with modified metatrochanters. <bold>Abdomen.</bold> <abbrev xmlns:xlink="http://www.w3.org/1999/xlink" xlink:title="tergite length" id="ABBRID0ERFAG" xlink:type="simple">T3L</abbrev> 0.25–0.49; tergite 3 half to two-thirds elytral length (relatively longer in wingless forms), with deep transverse basal impression, densely lined with setae, sides with strong submarginal carina, curving mediad basally; other tergites short, without distinct lateral carinae, only tergites 4 and 5 with distinct paratergites; tergite 7 small and weakly depressed in males, wider and often medially carinate in females; abdominal ventrite 3 of both sexes with densely setose transverse basal impression; ventrites 2 and 3 developed into prominent intercoxal process. <bold>Aedeagus.</bold> Symmetrical, median lobe simple, sides parallel to sinuate to convergent, apex truncate to emarginate, often laterally expanded; apical foramen simple or delimited laterally to subapically by weakly elevated ridges; internal sac simple or bearing spines; parameres elongate, bearing four distal setae, articulated on the ventral face of the basal capsule.</p><fig id="F3" position="float" orientation="portrait"><label>Figure 11.</label><caption><p>Mouthparts of <italic><tp:taxon-name><tp:taxon-name-part taxon-name-part-type="genus" reg="Prespelea">Prespelea</tp:taxon-name-part></tp:taxon-name></italic>, based on <italic><tp:taxon-name><tp:taxon-name-part taxon-name-part-type="genus" reg="Prespelea">P.</tp:taxon-name-part> <tp:taxon-name-part taxon-name-part-type="species" reg="myersae">myersae</tp:taxon-name-part></tp:taxon-name></italic>. Left maxilla and right labial palpus are omitted for clarity.</p></caption><graphic xmlns:xlink="http://www.w3.org/1999/xlink" xlink:href="zookeys-685-105-g003.jpg" position="float" orientation="portrait" xlink:type="simple" id="oo_145807.jpg"/></fig></tp:treatment-sec><tp:treatment-sec sec-type="distribution" id="SECID0EWGAG"><title>Distribution.</title><p>The genus is only known from the southern Appalachian Mountains.</p></tp:treatment-sec><tp:treatment-sec sec-type="remarks" id="SECID0E2GAG"><title>Remarks.</title><p>Little to nothing is known about the natural history of <italic><tp:taxon-name><tp:taxon-name-part taxon-name-part-type="genus" reg="Prespelea">Prespelea</tp:taxon-name-part></tp:taxon-name></italic> species. Although their morphology and relationships to true troglobites seem to suggest deep soil or ‘subcave’ preferences, our own group’s recent collections have been from more typical litter samples, principally mixed hardwood litters, frequently under evergreen ericaceous shrubs.</p><p>We here synonymize the subgenus <tp:taxon-name><tp:taxon-name-part taxon-name-part-type="subgenus" reg="Fusjugama">Fusjugama</tp:taxon-name-part></tp:taxon-name> Park since the major phylogenetic divisions in the genus do not support the gross large-eye/small eye division on which that name was based.</p></tp:treatment-sec><ref-list><ref id="B2"><mixed-citation xmlns:xlink="http://www.w3.org/1999/xlink" xlink:type="simple">
          <person-group><name name-style="western"><surname>Park</surname><given-names>O</given-names></name></person-group> (<year>1953</year>) <article-title>New of little known pselaphid beetles of the United States, with observations on the taxonomy and evolution of the family <tp:taxon-name><tp:taxon-name-part taxon-name-part-type="family">Pselaphidae</tp:taxon-name-part></tp:taxon-name>.</article-title> <source>Bulletin of the Chicago Academy of Sciences</source> <volume>9</volume>(<issue>14</issue>): <fpage>249</fpage>–<lpage>283</lpage>.</mixed-citation></ref></ref-list></tp:taxon-treatment>
