# Supplementary material for: A revision of Prespelea Park (Staphylinidae, Pselaphinae)
Source: Zookeys. 2017 Jul 20;(685):105–30. doi: 10.3897/zookeys.685.13811 (PMC5646673; doi:10.3897/zookeys.685.13811)
Supplement: XML Treatment for Prespelea minima [file zookeys.685.13811-treatment4.xml]

<!DOCTYPE tp:taxon-treatment
  PUBLIC "-//TaxonX//DTD Taxonomic Treatment Publishing DTD v0 20100105//EN" "tax-treatment-NSO.dtd">
<tp:taxon-treatment xmlns:tp="http://www.plazi.org/taxpub"><tp:treatment-meta><kwd-group><label>Taxon classification</label><kwd><named-content xmlns:xlink="http://www.w3.org/1999/xlink" content-type="kingdom">Animalia</named-content></kwd><kwd><named-content xmlns:xlink="http://www.w3.org/1999/xlink" content-type="order">Coleoptera</named-content></kwd><kwd><named-content xmlns:xlink="http://www.w3.org/1999/xlink" content-type="family">Staphylinidae</named-content></kwd></kwd-group><mixed-citation publication-type="journal"><person-group><name><surname>Caterino</surname><given-names>Michael S.</given-names></name><name><surname>Vásquez-Vélez</surname><given-names>Laura M.</given-names></name></person-group><article-title>A revision of <italic><tp:taxon-name><tp:taxon-name-part taxon-name-part-type="genus" reg="Prespelea">Prespelea</tp:taxon-name-part></tp:taxon-name></italic> Park (<tp:taxon-name><tp:taxon-name-part taxon-name-part-type="family">Staphylinidae</tp:taxon-name-part></tp:taxon-name>, <tp:taxon-name><tp:taxon-name-part taxon-name-part-type="subfamily">Pselaphinae</tp:taxon-name-part></tp:taxon-name>)</article-title><source>Zookeys</source><day>20</day><month>7</month><year>2017</year><volume>2017</volume><issue>685</issue><fpage>105</fpage><lpage>130</lpage><pub-id pub-id-type="doi">10.3897/zookeys.685.13811</pub-id></mixed-citation></tp:treatment-meta><tp:nomenclature><tp:taxon-name>
              <tp:taxon-name-part taxon-name-part-type="genus" reg="Prespelea">Prespelea</tp:taxon-name-part>
              <tp:taxon-name-part taxon-name-part-type="species" reg="minima">minima</tp:taxon-name-part>
              <object-id xmlns:xlink="http://www.w3.org/1999/xlink" content-type="zoobank" xlink:type="simple">http://zoobank.org/CC3AC822-AB1B-4053-898B-A457A5C46035</object-id>
            </tp:taxon-name><tp:taxon-authority>Caterino &amp; Vásquez-Vélez</tp:taxon-authority><tp:taxon-status xmlns:xlink="http://www.w3.org/1999/xlink" xlink:type="simple">sp. n.</tp:taxon-status><xref ref-type="fig" rid="F4">Figs 14</xref><xref ref-type="fig" rid="F5">, 25</xref><xref ref-type="fig" rid="F6">, 37, Map 49</xref></tp:nomenclature><tp:treatment-sec sec-type="type material" id="SECID0EGYBG"><title>Type material.</title><p>
              <bold>Holotype male</bold>: TN: Sevier Co., Great Smoky Mountains National Park, Beech Gap on Clingman Dome Rd. at Appalachian Trail crossing [<named-content xmlns:xlink="http://www.w3.org/1999/xlink" content-type="dwc:verbatimCoordinates" xlink:type="simple"><named-content content-type="geo-json" specific-use="{&#34;type&#34;:&#34;Point&#34;,&#34;coordinates&#34;:[-83.450000,35.610000]}" id="NCID0ERYBG" xlink:type="simple">35.61°N, 83.45°W</named-content></named-content>], 1750m, VI.28.2001, forest litter, C. Carlton, A.K. Tishechkin, &amp; V. Moseley (LSAM0096333); deposited in <named-content xmlns:xlink="http://www.w3.org/1999/xlink" content-type="dwc:institutional_code" xlink:type="simple">FMNH</named-content>. <bold>Paratypes (2)</bold>: 1 male: same data as type; 1 male: GSMNP: Chimneys Picnic area (DNA extract MSC-2415); for full details see Suppl. material <xref ref-type="supplementary-material" rid="S1">1</xref>.</p></tp:treatment-sec><tp:treatment-sec sec-type="diagnosis" id="SECID0EBZBG"><title>Diagnosis.</title><p>Distinguishable only by the following characters of the male: metaventral process rather small, narrowing to subtruncate or weakly emarginate apex (in posterior view), distinctly projecting anterad between mesocoxae; metatrochanters with hooks extending apically, laminate, moderately broad, with truncate apex. Antennae slightly elongate; neck flattened beneath, subcarinate ventrolaterally. Aedeagus broad, sides sinuate, apex emarginate, apicodorsal ridges curving inward at apex; apical foramen with lightly sclerotized plate across apex; internal sac with strong medial and lateral spines, ventrally with ~20 minute spines. <abbrev xmlns:xlink="http://www.w3.org/1999/xlink" xlink:title="total length" id="ABBRID0EHZBG" xlink:type="simple">TL</abbrev> 1.80–1.84mm; Max. width (<abbrev xmlns:xlink="http://www.w3.org/1999/xlink" xlink:title="elytral width" id="ABBRID0ELZBG" xlink:type="simple">EW</abbrev>) 0.67–0.69mm.</p></tp:treatment-sec><tp:treatment-sec sec-type="distribution" id="SECID0EPZBG"><title>Distribution.</title><p>Known only from two localities in the central part of GSMNP.</p></tp:treatment-sec><tp:treatment-sec sec-type="remarks" id="SECID0EUZBG"><title>Remarks.</title><p>Samples were noted to have been taken only from ‘forest litter’. Despite an attempted DNA extraction from an older mounted specimen, we have not been successful in generating a DNA sequence for this species.</p><p>The species is named for its small metaventral process.</p></tp:treatment-sec><tp:treatment-sec><!--Section generated to contain objects referenced in tp:taxon-treatment.--><fig id="F4" position="float" orientation="portrait"><label>Figures 12–22.</label><caption><p>Metaventrites, lateral (left) and posterior (right) views.<bold>12</bold> <italic><tp:taxon-name><tp:taxon-name-part taxon-name-part-type="genus" reg="Prespelea">P.</tp:taxon-name-part> <tp:taxon-name-part taxon-name-part-type="species" reg="quirsfeldi">quirsfeldi</tp:taxon-name-part></tp:taxon-name></italic> <bold>13</bold> <italic><tp:taxon-name><tp:taxon-name-part taxon-name-part-type="genus" reg="Prespelea">P.</tp:taxon-name-part> <tp:taxon-name-part taxon-name-part-type="species" reg="parki">parki</tp:taxon-name-part></tp:taxon-name></italic> <bold>14</bold> <italic><tp:taxon-name><tp:taxon-name-part taxon-name-part-type="genus" reg="Prespelea">P.</tp:taxon-name-part> <tp:taxon-name-part taxon-name-part-type="species" reg="minima">minima</tp:taxon-name-part></tp:taxon-name></italic> <bold>15</bold> <italic><tp:taxon-name><tp:taxon-name-part taxon-name-part-type="genus" reg="Prespelea">P.</tp:taxon-name-part> <tp:taxon-name-part taxon-name-part-type="species" reg="morsei">morsei</tp:taxon-name-part></tp:taxon-name></italic> <bold>16</bold> <italic><tp:taxon-name><tp:taxon-name-part taxon-name-part-type="genus" reg="Prespelea">P.</tp:taxon-name-part> <tp:taxon-name-part taxon-name-part-type="species" reg="divergens">divergens</tp:taxon-name-part></tp:taxon-name></italic> <bold>17</bold> <italic><tp:taxon-name><tp:taxon-name-part taxon-name-part-type="genus" reg="Prespelea">P.</tp:taxon-name-part> <tp:taxon-name-part taxon-name-part-type="species" reg="carltoni">carltoni</tp:taxon-name-part></tp:taxon-name></italic> <bold>18</bold> <italic><tp:taxon-name><tp:taxon-name-part taxon-name-part-type="genus" reg="Prespelea">P.</tp:taxon-name-part> <tp:taxon-name-part taxon-name-part-type="species" reg="myersae">myersae</tp:taxon-name-part></tp:taxon-name></italic> <bold>19</bold> <italic><tp:taxon-name><tp:taxon-name-part taxon-name-part-type="genus" reg="Prespelea">P.</tp:taxon-name-part> <tp:taxon-name-part taxon-name-part-type="species" reg="georgiensis">georgiensis</tp:taxon-name-part></tp:taxon-name></italic> <bold>20</bold> <italic><tp:taxon-name><tp:taxon-name-part taxon-name-part-type="genus" reg="Prespelea">P.</tp:taxon-name-part> <tp:taxon-name-part taxon-name-part-type="species" reg="copelandi">copelandi</tp:taxon-name-part></tp:taxon-name></italic> and <italic><tp:taxon-name><tp:taxon-name-part taxon-name-part-type="genus" reg="Prespelea">P.</tp:taxon-name-part> <tp:taxon-name-part taxon-name-part-type="species" reg="basalis">basalis</tp:taxon-name-part></tp:taxon-name></italic> (indistinguishable in this feature) <bold>21</bold> <italic><tp:taxon-name><tp:taxon-name-part taxon-name-part-type="genus" reg="Prespelea">P.</tp:taxon-name-part> <tp:taxon-name-part taxon-name-part-type="species" reg="enigma">enigma</tp:taxon-name-part></tp:taxon-name></italic> <bold>22</bold> <italic><tp:taxon-name><tp:taxon-name-part taxon-name-part-type="genus" reg="Prespelea">P.</tp:taxon-name-part> <tp:taxon-name-part taxon-name-part-type="species" reg="wagneri">wagneri</tp:taxon-name-part></tp:taxon-name></italic>.</p></caption><graphic xmlns:xlink="http://www.w3.org/1999/xlink" xlink:href="zookeys-685-105-g004.jpg" position="float" orientation="portrait" xlink:type="simple" id="oo_145808.jpg"/></fig><fig id="F5" position="float" orientation="portrait"><label>Figures 23–33.</label><caption><p>Metatrochanters, ventral view. <bold>23</bold> <italic><tp:taxon-name><tp:taxon-name-part taxon-name-part-type="genus" reg="Prespelea">P.</tp:taxon-name-part> <tp:taxon-name-part taxon-name-part-type="species" reg="quirsfeldi">quirsfeldi</tp:taxon-name-part></tp:taxon-name></italic> <bold>24</bold> <italic><tp:taxon-name><tp:taxon-name-part taxon-name-part-type="genus" reg="Prespelea">P.</tp:taxon-name-part> <tp:taxon-name-part taxon-name-part-type="species" reg="parki">parki</tp:taxon-name-part></tp:taxon-name></italic> <bold>25</bold> <italic><tp:taxon-name><tp:taxon-name-part taxon-name-part-type="genus" reg="Prespelea">P.</tp:taxon-name-part> <tp:taxon-name-part taxon-name-part-type="species" reg="minima">minima</tp:taxon-name-part></tp:taxon-name></italic> <bold>26</bold> <italic><tp:taxon-name><tp:taxon-name-part taxon-name-part-type="genus" reg="Prespelea">P.</tp:taxon-name-part> <tp:taxon-name-part taxon-name-part-type="species" reg="morsei">morsei</tp:taxon-name-part></tp:taxon-name></italic> <bold>27</bold> <italic><tp:taxon-name><tp:taxon-name-part taxon-name-part-type="genus" reg="Prespelea">P.</tp:taxon-name-part> <tp:taxon-name-part taxon-name-part-type="species" reg="divergens">divergens</tp:taxon-name-part></tp:taxon-name></italic> <bold>28</bold> <italic><tp:taxon-name><tp:taxon-name-part taxon-name-part-type="genus" reg="Prespelea">P.</tp:taxon-name-part> <tp:taxon-name-part taxon-name-part-type="species" reg="carltoni">carltoni</tp:taxon-name-part></tp:taxon-name></italic> <bold>29</bold> <italic><tp:taxon-name><tp:taxon-name-part taxon-name-part-type="genus" reg="Prespelea">P.</tp:taxon-name-part> <tp:taxon-name-part taxon-name-part-type="species" reg="myersae">myersae</tp:taxon-name-part></tp:taxon-name></italic> <bold>30</bold> <italic><tp:taxon-name><tp:taxon-name-part taxon-name-part-type="genus" reg="Prespelea">P.</tp:taxon-name-part> <tp:taxon-name-part taxon-name-part-type="species" reg="georgiensis">georgiensis</tp:taxon-name-part></tp:taxon-name></italic> <bold>31</bold> <italic><tp:taxon-name><tp:taxon-name-part taxon-name-part-type="genus" reg="Prespelea">P.</tp:taxon-name-part> <tp:taxon-name-part taxon-name-part-type="species" reg="copelandi">copelandi</tp:taxon-name-part></tp:taxon-name></italic> <bold>32</bold> <italic><tp:taxon-name><tp:taxon-name-part taxon-name-part-type="genus" reg="Prespelea">P.</tp:taxon-name-part> <tp:taxon-name-part taxon-name-part-type="species" reg="basalis">basalis</tp:taxon-name-part></tp:taxon-name></italic> and <italic><tp:taxon-name><tp:taxon-name-part taxon-name-part-type="genus" reg="Prespelea">P.</tp:taxon-name-part> <tp:taxon-name-part taxon-name-part-type="species" reg="enigma">enigma</tp:taxon-name-part></tp:taxon-name></italic> (indistinguishable in this feature) <bold>33</bold> <italic><tp:taxon-name><tp:taxon-name-part taxon-name-part-type="genus" reg="Prespelea">P.</tp:taxon-name-part> <tp:taxon-name-part taxon-name-part-type="species" reg="wagneri">wagneri</tp:taxon-name-part></tp:taxon-name></italic>.</p></caption><graphic xmlns:xlink="http://www.w3.org/1999/xlink" xlink:href="zookeys-685-105-g005.jpg" position="float" orientation="portrait" xlink:type="simple" id="oo_145809.jpg"/></fig><fig id="F6" position="float" orientation="portrait"><label>Figures 34–47.</label><caption><p>Aedeagus, mostly dorsal view (except 35). Parameres omitted except from <bold>34, 35</bold> and <bold>47</bold>. <bold>34</bold> <italic><tp:taxon-name><tp:taxon-name-part taxon-name-part-type="genus" reg="Prespelea">P.</tp:taxon-name-part> <tp:taxon-name-part taxon-name-part-type="species" reg="quirsfeldi">quirsfeldi</tp:taxon-name-part></tp:taxon-name></italic> <bold>35</bold> <italic><tp:taxon-name><tp:taxon-name-part taxon-name-part-type="genus" reg="Prespelea">P.</tp:taxon-name-part> <tp:taxon-name-part taxon-name-part-type="species" reg="quirsfeldi">quirsfeldi</tp:taxon-name-part></tp:taxon-name></italic>, lateral view <bold>36</bold> <italic><tp:taxon-name><tp:taxon-name-part taxon-name-part-type="genus" reg="Prespelea">P.</tp:taxon-name-part> <tp:taxon-name-part taxon-name-part-type="species" reg="parki">parki</tp:taxon-name-part></tp:taxon-name></italic> <bold>37</bold> <italic><tp:taxon-name><tp:taxon-name-part taxon-name-part-type="genus" reg="Prespelea">P.</tp:taxon-name-part> <tp:taxon-name-part taxon-name-part-type="species" reg="minima">minima</tp:taxon-name-part></tp:taxon-name></italic> <bold>38</bold> <italic><tp:taxon-name><tp:taxon-name-part taxon-name-part-type="genus" reg="Prespelea">P.</tp:taxon-name-part> <tp:taxon-name-part taxon-name-part-type="species" reg="morsei">morsei</tp:taxon-name-part></tp:taxon-name></italic> <bold>39</bold> <italic><tp:taxon-name><tp:taxon-name-part taxon-name-part-type="genus" reg="Prespelea">P.</tp:taxon-name-part> <tp:taxon-name-part taxon-name-part-type="species" reg="divergens">divergens</tp:taxon-name-part></tp:taxon-name></italic> <bold>40</bold> <italic><tp:taxon-name><tp:taxon-name-part taxon-name-part-type="genus" reg="Prespelea">P.</tp:taxon-name-part> <tp:taxon-name-part taxon-name-part-type="species" reg="carltoni">carltoni</tp:taxon-name-part></tp:taxon-name></italic> <bold>41</bold> <italic><tp:taxon-name><tp:taxon-name-part taxon-name-part-type="genus" reg="Prespelea">P.</tp:taxon-name-part> <tp:taxon-name-part taxon-name-part-type="species" reg="myersae">myersae</tp:taxon-name-part></tp:taxon-name></italic> <bold>42</bold> <italic><tp:taxon-name><tp:taxon-name-part taxon-name-part-type="genus" reg="Prespelea">P.</tp:taxon-name-part> <tp:taxon-name-part taxon-name-part-type="species" reg="georgiensis">georgiensis</tp:taxon-name-part></tp:taxon-name></italic> <bold>43</bold> <italic><tp:taxon-name><tp:taxon-name-part taxon-name-part-type="genus" reg="Prespelea">P.</tp:taxon-name-part> <tp:taxon-name-part taxon-name-part-type="species" reg="copelandi">copelandi</tp:taxon-name-part></tp:taxon-name></italic> <bold>44</bold> <italic><tp:taxon-name><tp:taxon-name-part taxon-name-part-type="genus" reg="Prespelea">P.</tp:taxon-name-part> <tp:taxon-name-part taxon-name-part-type="species" reg="enigma">enigma</tp:taxon-name-part></tp:taxon-name></italic> <bold>45</bold> <italic><tp:taxon-name><tp:taxon-name-part taxon-name-part-type="genus" reg="Prespelea">P.</tp:taxon-name-part> <tp:taxon-name-part taxon-name-part-type="species" reg="basalis">basalis</tp:taxon-name-part></tp:taxon-name></italic> <bold>46</bold> <italic><tp:taxon-name><tp:taxon-name-part taxon-name-part-type="genus" reg="Prespelea">P.</tp:taxon-name-part> <tp:taxon-name-part taxon-name-part-type="species" reg="wagneri">wagneri</tp:taxon-name-part></tp:taxon-name></italic> <bold>47</bold> <italic><tp:taxon-name><tp:taxon-name-part taxon-name-part-type="genus" reg="Speleobama">Speleobama</tp:taxon-name-part> <tp:taxon-name-part taxon-name-part-type="species" reg="vana">vana</tp:taxon-name-part></tp:taxon-name></italic> (from Park, 1951).</p></caption><graphic xmlns:xlink="http://www.w3.org/1999/xlink" xlink:href="zookeys-685-105-g006.jpg" position="float" orientation="portrait" xlink:type="simple" id="oo_145810.jpg"/></fig><supplementary-material xmlns:xlink="http://www.w3.org/1999/xlink" id="S1" position="float" orientation="portrait" xlink:type="simple"><label>Supplementary material 1</label><caption><p>Specimen data for all material examined</p></caption><p>Data type: occurrence</p><p>Explanation note: This Excel file includes verbatim and interpreted (coordinate) data for all specimens of <italic><tp:taxon-name><tp:taxon-name-part taxon-name-part-type="genus" reg="Prespelea">Prespelea</tp:taxon-name-part></tp:taxon-name></italic> examined.</p><media xlink:href="zookeys-685-105-s001.xlsx" mimetype="application" mime-subtype="vnd.openxmlformats-officedocument.spreadsheetml.sheet" position="float" orientation="portrait" xlink:type="simple" id="oo_145814.xlsx"/><permissions><license xlink:type="simple"><license-p>This dataset is made available under the Open Database License (http://opendatacommons.org/licenses/odbl/1.0/). The Open Database License (ODbL) is a license agreement intended to allow users to freely share, modify, and use this Dataset while maintaining this same freedom for others, provided that the original source and author(s) are credited.</license-p></license></permissions><attrib specific-use="authors">Michael S. Caterino, Laura M. Vásquez-Vélez</attrib></supplementary-material></tp:treatment-sec></tp:taxon-treatment>
