# Supplementary material for: A revision of Prespelea Park (Staphylinidae, Pselaphinae)
Source: Zookeys. 2017 Jul 20;(685):105–30. doi: 10.3897/zookeys.685.13811 (PMC5646673; doi:10.3897/zookeys.685.13811)
Supplement: XML Treatment for Prespelea myersae [file zookeys.685.13811-treatment8.xml]

<!DOCTYPE tp:taxon-treatment
  PUBLIC "-//TaxonX//DTD Taxonomic Treatment Publishing DTD v0 20100105//EN" "tax-treatment-NSO.dtd">
<tp:taxon-treatment xmlns:tp="http://www.plazi.org/taxpub"><tp:treatment-meta><kwd-group><label>Taxon classification</label><kwd><named-content xmlns:xlink="http://www.w3.org/1999/xlink" content-type="kingdom">Animalia</named-content></kwd><kwd><named-content xmlns:xlink="http://www.w3.org/1999/xlink" content-type="order">Coleoptera</named-content></kwd><kwd><named-content xmlns:xlink="http://www.w3.org/1999/xlink" content-type="family">Staphylinidae</named-content></kwd></kwd-group><mixed-citation publication-type="journal"><person-group><name><surname>Caterino</surname><given-names>Michael S.</given-names></name><name><surname>Vásquez-Vélez</surname><given-names>Laura M.</given-names></name></person-group><article-title>A revision of <italic><tp:taxon-name><tp:taxon-name-part taxon-name-part-type="genus" reg="Prespelea">Prespelea</tp:taxon-name-part></tp:taxon-name></italic> Park (<tp:taxon-name><tp:taxon-name-part taxon-name-part-type="family">Staphylinidae</tp:taxon-name-part></tp:taxon-name>, <tp:taxon-name><tp:taxon-name-part taxon-name-part-type="subfamily">Pselaphinae</tp:taxon-name-part></tp:taxon-name>)</article-title><source>Zookeys</source><day>20</day><month>7</month><year>2017</year><volume>2017</volume><issue>685</issue><fpage>105</fpage><lpage>130</lpage><pub-id pub-id-type="doi">10.3897/zookeys.685.13811</pub-id></mixed-citation></tp:treatment-meta><tp:nomenclature><tp:taxon-name>
              <tp:taxon-name-part taxon-name-part-type="genus" reg="Prespelea">Prespelea</tp:taxon-name-part>
              <tp:taxon-name-part taxon-name-part-type="species" reg="myersae">myersae</tp:taxon-name-part>
              <object-id xmlns:xlink="http://www.w3.org/1999/xlink" content-type="zoobank" xlink:type="simple">http://zoobank.org/C58B41FE-7FF1-41BD-8DD3-CC1571A2802F</object-id>
            </tp:taxon-name><tp:taxon-authority>Caterino &amp; Vásquez-Vélez</tp:taxon-authority><tp:taxon-status xmlns:xlink="http://www.w3.org/1999/xlink" xlink:type="simple">sp. n.</tp:taxon-status><xref ref-type="fig" rid="F3">Figs 11</xref><xref ref-type="fig" rid="F4">, 18</xref><xref ref-type="fig" rid="F5">, 29</xref><xref ref-type="fig" rid="F6">, 41, Map 49</xref></tp:nomenclature><tp:treatment-sec sec-type="type material" id="SECID0ERNAI"><title>Type material.</title><p>
              <bold>Holotype male</bold>: “USA: SC: Oconee Co., <named-content xmlns:xlink="http://www.w3.org/1999/xlink" content-type="dwc:verbatimCoordinates" xlink:type="simple"><named-content content-type="geo-json" specific-use="{&#34;type&#34;:&#34;Point&#34;,&#34;coordinates&#34;:[-83.072400,34.989900]}" id="NCID0E3NAI" xlink:type="simple">34.9899°N, 83.0724°W</named-content></named-content>, Indian Camp Ck, V.04.2015, M.Caterino &amp; S. Myers, Sifted leaf litter” (CUAC000010576); deposited in <named-content xmlns:xlink="http://www.w3.org/1999/xlink" content-type="dwc:institutional_code" xlink:type="simple">FMNH</named-content>. <bold>Paratypes (8)</bold>: 1 male: “USA:SC: Oconee Co., <named-content xmlns:xlink="http://www.w3.org/1999/xlink" content-type="dwc:verbatimCoordinates" xlink:type="simple"><named-content content-type="geo-json" specific-use="{&#34;type&#34;:&#34;Point&#34;,&#34;coordinates&#34;:[-83.072900,34.988600]}" id="NCID0ELOAI" xlink:type="simple">34.9886°N, 83.0729°W</named-content></named-content>, Indian Camp Ck, V.04.2015, M.Caterino &amp; S. Myers, Sifted leaf litter” (CUAC000010698, DNA Extract MSC-2408); deposited in <named-content xmlns:xlink="http://www.w3.org/1999/xlink" content-type="dwc:institutional_code" xlink:type="simple">CUAC</named-content>. 2 males and 1 female: “USA:SC: Oconee Co., <named-content xmlns:xlink="http://www.w3.org/1999/xlink" content-type="dwc:verbatimCoordinates" xlink:type="simple"><named-content content-type="geo-json" specific-use="{&#34;type&#34;:&#34;Point&#34;,&#34;coordinates&#34;:[-83.072300,34.990300]}" id="NCID0EYOAI" xlink:type="simple">34.9903°N, 83.0723°W</named-content></named-content>, Indian Camp Ck, V.04.2015, M.Caterino &amp; S. Myers, Sifted leaf litter” (CUAC000010645, CUAC000010631, CUAC000010647); deposited in <named-content xmlns:xlink="http://www.w3.org/1999/xlink" content-type="dwc:institutional_code" xlink:type="simple">FMNH</named-content>, <named-content xmlns:xlink="http://www.w3.org/1999/xlink" content-type="dwc:institutional_code" xlink:type="simple">LSAM</named-content> &amp; <named-content xmlns:xlink="http://www.w3.org/1999/xlink" content-type="dwc:institutional_code" xlink:type="simple">CUAC</named-content>. 1 female: “USA:SC: Oconee Co., <named-content xmlns:xlink="http://www.w3.org/1999/xlink" content-type="dwc:verbatimCoordinates" xlink:type="simple"><named-content content-type="geo-json" specific-use="{&#34;type&#34;:&#34;Point&#34;,&#34;coordinates&#34;:[-83.101800,34.984600]}" id="NCID0EPPAI" xlink:type="simple">34.9846°N, 83.1018°W</named-content></named-content>, East Fork, V.04.2015, M.Caterino &amp; S. Myers, Sifted leaf litter” (CUAC000010746); deposited in <named-content xmlns:xlink="http://www.w3.org/1999/xlink" content-type="dwc:institutional_code" xlink:type="simple">CUAC</named-content>. 2 females: “USA:NC: Macon Co., <named-content xmlns:xlink="http://www.w3.org/1999/xlink" content-type="dwc:verbatimCoordinates" xlink:type="simple"><named-content content-type="geo-json" specific-use="{&#34;type&#34;:&#34;Point&#34;,&#34;coordinates&#34;:[-83.124500,35.009600]}" id="NCID0E3PAI" xlink:type="simple">35.0096°N, 83.1245°W</named-content></named-content>, Ellicott Rock Trail, VII.18.2015, S. Myers, Sifted litter” (CUAC000011201, DNA Extract MSC-2421; CUAC000011216); deposited in <named-content xmlns:xlink="http://www.w3.org/1999/xlink" content-type="dwc:institutional_code" xlink:type="simple">CUAC</named-content>. <bold>Other material</bold>: 13 specimens from Macon &amp; Jackson Cos., NC, and Rabun Co., GA; for full details see Suppl. material <xref ref-type="supplementary-material" rid="S1">1</xref>.</p></tp:treatment-sec><tp:treatment-sec sec-type="diagnosis" id="SECID0EMQAI"><title>Diagnosis.</title><p>Distinguishable from <italic><tp:taxon-name><tp:taxon-name-part taxon-name-part-type="genus" reg="Prespelea">P.</tp:taxon-name-part> <tp:taxon-name-part taxon-name-part-type="species" reg="quirsfeldi">quirsfeldi</tp:taxon-name-part></tp:taxon-name></italic> only by the following characters of the male: metaventral process more distinctly laminate and anteriorly projecting than in <italic><tp:taxon-name><tp:taxon-name-part taxon-name-part-type="genus" reg="Prespelea">P.</tp:taxon-name-part> <tp:taxon-name-part taxon-name-part-type="species" reg="parki">parki</tp:taxon-name-part></tp:taxon-name></italic>, weakly to strongly apically cleft; metatrochanter apically produced, with strong, scooplike apical hook; mesofemora somwhat swollen; aedeagus with sides convergent to near apex, then weakly divergent to apical corners; apicodorsal ridges strong, divergent subapically, converging short of apex to weakly closed apical foramen, apical margin subtruncate to weakly emarginate; internal sac with six distinct teeth. Female pygidium weakly depressed, apical ventrite with median transverse carina strongly bilobed, elevated, defining posterior face coplanar with pygidium; neck ventrally flattened, but without median or lateral carinae. <abbrev xmlns:xlink="http://www.w3.org/1999/xlink" xlink:title="total length" id="ABBRID0EIRAI" xlink:type="simple">TL</abbrev> 1.54–1.84mm; Max. width (<abbrev xmlns:xlink="http://www.w3.org/1999/xlink" xlink:title="elytral width" id="ABBRID0EMRAI" xlink:type="simple">EW</abbrev>) 0.57–0.63mm.</p></tp:treatment-sec><tp:treatment-sec sec-type="distribution" id="SECID0EQRAI"><title>Distribution.</title><p>This species is known from a limited area around the point where North Carolina, South Carolina and Georgia meet, centered on the Ellicott Rock Wilderness.</p></tp:treatment-sec><tp:treatment-sec sec-type="remarks" id="SECID0EVRAI"><title>Remarks.</title><p>There is slight variability in the form of the metatrochanteral process in specimens from around Highlands, North Carolina, where its apex is slightly widened and truncate. We have dissected one male from this locality and find its aedeagus to be basically similar in overall shape to that of the type, as well as in the distinctive teeth of the internal sac. There is also considerable variation in the widening and emargination of the metaventral process, even among specimens from near the immediate type locality. The female pygidium of this species shows commonalities with the ‘<tp:taxon-name><tp:taxon-name-part taxon-name-part-type="species" reg="copelandi">copelandi</tp:taxon-name-part></tp:taxon-name>-like’ (fully-eyed) species of the genus, suggesting that the reduction of male eyes may be quite labile. In addition to several ‘leaf litter’ labels, some specifically mention rhododendron and hemlock as important elements of the sampled microhabitats.</p><p>The species is named to recognize the contributions of former Caterino lab postdoc Dr. Shelley Myers, collector of many of the specimens of this and others of the new species described in this paper. Several specimens from the John Wagner collection (<named-content xmlns:xlink="http://www.w3.org/1999/xlink" content-type="dwc:institutional_code" xlink:type="simple">FMNH</named-content>) bear ‘type’ and ‘paratype’ labels, and the manuscript name <italic><tp:taxon-name><tp:taxon-name-part taxon-name-part-type="genus" reg="Prespelea">P.</tp:taxon-name-part> <tp:taxon-name-part taxon-name-part-type="species" reg="suteri">suteri</tp:taxon-name-part></tp:taxon-name></italic>. We have left these labels on the specimens, though we do not recognize these as types and the name ‘<italic><tp:taxon-name><tp:taxon-name-part taxon-name-part-type="genus" reg="Prespelea">P.</tp:taxon-name-part> <tp:taxon-name-part taxon-name-part-type="species" reg="suteri">suteri</tp:taxon-name-part></tp:taxon-name></italic>’ has no formal status.</p></tp:treatment-sec><tp:treatment-sec><!--Section generated to contain objects referenced in tp:taxon-treatment.--><fig id="F3" position="float" orientation="portrait"><label>Figure 11.</label><caption><p>Mouthparts of <italic><tp:taxon-name><tp:taxon-name-part taxon-name-part-type="genus" reg="Prespelea">Prespelea</tp:taxon-name-part></tp:taxon-name></italic>, based on <italic><tp:taxon-name><tp:taxon-name-part taxon-name-part-type="genus" reg="Prespelea">P.</tp:taxon-name-part> <tp:taxon-name-part taxon-name-part-type="species" reg="myersae">myersae</tp:taxon-name-part></tp:taxon-name></italic>. Left maxilla and right labial palpus are omitted for clarity.</p></caption><graphic xmlns:xlink="http://www.w3.org/1999/xlink" xlink:href="zookeys-685-105-g003.jpg" position="float" orientation="portrait" xlink:type="simple" id="oo_145807.jpg"/></fig><fig id="F4" position="float" orientation="portrait"><label>Figures 12–22.</label><caption><p>Metaventrites, lateral (left) and posterior (right) views.<bold>12</bold> <italic><tp:taxon-name><tp:taxon-name-part taxon-name-part-type="genus" reg="Prespelea">P.</tp:taxon-name-part> <tp:taxon-name-part taxon-name-part-type="species" reg="quirsfeldi">quirsfeldi</tp:taxon-name-part></tp:taxon-name></italic> <bold>13</bold> <italic><tp:taxon-name><tp:taxon-name-part taxon-name-part-type="genus" reg="Prespelea">P.</tp:taxon-name-part> <tp:taxon-name-part taxon-name-part-type="species" reg="parki">parki</tp:taxon-name-part></tp:taxon-name></italic> <bold>14</bold> <italic><tp:taxon-name><tp:taxon-name-part taxon-name-part-type="genus" reg="Prespelea">P.</tp:taxon-name-part> <tp:taxon-name-part taxon-name-part-type="species" reg="minima">minima</tp:taxon-name-part></tp:taxon-name></italic> <bold>15</bold> <italic><tp:taxon-name><tp:taxon-name-part taxon-name-part-type="genus" reg="Prespelea">P.</tp:taxon-name-part> <tp:taxon-name-part taxon-name-part-type="species" reg="morsei">morsei</tp:taxon-name-part></tp:taxon-name></italic> <bold>16</bold> <italic><tp:taxon-name><tp:taxon-name-part taxon-name-part-type="genus" reg="Prespelea">P.</tp:taxon-name-part> <tp:taxon-name-part taxon-name-part-type="species" reg="divergens">divergens</tp:taxon-name-part></tp:taxon-name></italic> <bold>17</bold> <italic><tp:taxon-name><tp:taxon-name-part taxon-name-part-type="genus" reg="Prespelea">P.</tp:taxon-name-part> <tp:taxon-name-part taxon-name-part-type="species" reg="carltoni">carltoni</tp:taxon-name-part></tp:taxon-name></italic> <bold>18</bold> <italic><tp:taxon-name><tp:taxon-name-part taxon-name-part-type="genus" reg="Prespelea">P.</tp:taxon-name-part> <tp:taxon-name-part taxon-name-part-type="species" reg="myersae">myersae</tp:taxon-name-part></tp:taxon-name></italic> <bold>19</bold> <italic><tp:taxon-name><tp:taxon-name-part taxon-name-part-type="genus" reg="Prespelea">P.</tp:taxon-name-part> <tp:taxon-name-part taxon-name-part-type="species" reg="georgiensis">georgiensis</tp:taxon-name-part></tp:taxon-name></italic> <bold>20</bold> <italic><tp:taxon-name><tp:taxon-name-part taxon-name-part-type="genus" reg="Prespelea">P.</tp:taxon-name-part> <tp:taxon-name-part taxon-name-part-type="species" reg="copelandi">copelandi</tp:taxon-name-part></tp:taxon-name></italic> and <italic><tp:taxon-name><tp:taxon-name-part taxon-name-part-type="genus" reg="Prespelea">P.</tp:taxon-name-part> <tp:taxon-name-part taxon-name-part-type="species" reg="basalis">basalis</tp:taxon-name-part></tp:taxon-name></italic> (indistinguishable in this feature) <bold>21</bold> <italic><tp:taxon-name><tp:taxon-name-part taxon-name-part-type="genus" reg="Prespelea">P.</tp:taxon-name-part> <tp:taxon-name-part taxon-name-part-type="species" reg="enigma">enigma</tp:taxon-name-part></tp:taxon-name></italic> <bold>22</bold> <italic><tp:taxon-name><tp:taxon-name-part taxon-name-part-type="genus" reg="Prespelea">P.</tp:taxon-name-part> <tp:taxon-name-part taxon-name-part-type="species" reg="wagneri">wagneri</tp:taxon-name-part></tp:taxon-name></italic>.</p></caption><graphic xmlns:xlink="http://www.w3.org/1999/xlink" xlink:href="zookeys-685-105-g004.jpg" position="float" orientation="portrait" xlink:type="simple" id="oo_145808.jpg"/></fig><fig id="F5" position="float" orientation="portrait"><label>Figures 23–33.</label><caption><p>Metatrochanters, ventral view. <bold>23</bold> <italic><tp:taxon-name><tp:taxon-name-part taxon-name-part-type="genus" reg="Prespelea">P.</tp:taxon-name-part> <tp:taxon-name-part taxon-name-part-type="species" reg="quirsfeldi">quirsfeldi</tp:taxon-name-part></tp:taxon-name></italic> <bold>24</bold> <italic><tp:taxon-name><tp:taxon-name-part taxon-name-part-type="genus" reg="Prespelea">P.</tp:taxon-name-part> <tp:taxon-name-part taxon-name-part-type="species" reg="parki">parki</tp:taxon-name-part></tp:taxon-name></italic> <bold>25</bold> <italic><tp:taxon-name><tp:taxon-name-part taxon-name-part-type="genus" reg="Prespelea">P.</tp:taxon-name-part> <tp:taxon-name-part taxon-name-part-type="species" reg="minima">minima</tp:taxon-name-part></tp:taxon-name></italic> <bold>26</bold> <italic><tp:taxon-name><tp:taxon-name-part taxon-name-part-type="genus" reg="Prespelea">P.</tp:taxon-name-part> <tp:taxon-name-part taxon-name-part-type="species" reg="morsei">morsei</tp:taxon-name-part></tp:taxon-name></italic> <bold>27</bold> <italic><tp:taxon-name><tp:taxon-name-part taxon-name-part-type="genus" reg="Prespelea">P.</tp:taxon-name-part> <tp:taxon-name-part taxon-name-part-type="species" reg="divergens">divergens</tp:taxon-name-part></tp:taxon-name></italic> <bold>28</bold> <italic><tp:taxon-name><tp:taxon-name-part taxon-name-part-type="genus" reg="Prespelea">P.</tp:taxon-name-part> <tp:taxon-name-part taxon-name-part-type="species" reg="carltoni">carltoni</tp:taxon-name-part></tp:taxon-name></italic> <bold>29</bold> <italic><tp:taxon-name><tp:taxon-name-part taxon-name-part-type="genus" reg="Prespelea">P.</tp:taxon-name-part> <tp:taxon-name-part taxon-name-part-type="species" reg="myersae">myersae</tp:taxon-name-part></tp:taxon-name></italic> <bold>30</bold> <italic><tp:taxon-name><tp:taxon-name-part taxon-name-part-type="genus" reg="Prespelea">P.</tp:taxon-name-part> <tp:taxon-name-part taxon-name-part-type="species" reg="georgiensis">georgiensis</tp:taxon-name-part></tp:taxon-name></italic> <bold>31</bold> <italic><tp:taxon-name><tp:taxon-name-part taxon-name-part-type="genus" reg="Prespelea">P.</tp:taxon-name-part> <tp:taxon-name-part taxon-name-part-type="species" reg="copelandi">copelandi</tp:taxon-name-part></tp:taxon-name></italic> <bold>32</bold> <italic><tp:taxon-name><tp:taxon-name-part taxon-name-part-type="genus" reg="Prespelea">P.</tp:taxon-name-part> <tp:taxon-name-part taxon-name-part-type="species" reg="basalis">basalis</tp:taxon-name-part></tp:taxon-name></italic> and <italic><tp:taxon-name><tp:taxon-name-part taxon-name-part-type="genus" reg="Prespelea">P.</tp:taxon-name-part> <tp:taxon-name-part taxon-name-part-type="species" reg="enigma">enigma</tp:taxon-name-part></tp:taxon-name></italic> (indistinguishable in this feature) <bold>33</bold> <italic><tp:taxon-name><tp:taxon-name-part taxon-name-part-type="genus" reg="Prespelea">P.</tp:taxon-name-part> <tp:taxon-name-part taxon-name-part-type="species" reg="wagneri">wagneri</tp:taxon-name-part></tp:taxon-name></italic>.</p></caption><graphic xmlns:xlink="http://www.w3.org/1999/xlink" xlink:href="zookeys-685-105-g005.jpg" position="float" orientation="portrait" xlink:type="simple" id="oo_145809.jpg"/></fig><fig id="F6" position="float" orientation="portrait"><label>Figures 34–47.</label><caption><p>Aedeagus, mostly dorsal view (except 35). Parameres omitted except from <bold>34, 35</bold> and <bold>47</bold>. <bold>34</bold> <italic><tp:taxon-name><tp:taxon-name-part taxon-name-part-type="genus" reg="Prespelea">P.</tp:taxon-name-part> <tp:taxon-name-part taxon-name-part-type="species" reg="quirsfeldi">quirsfeldi</tp:taxon-name-part></tp:taxon-name></italic> <bold>35</bold> <italic><tp:taxon-name><tp:taxon-name-part taxon-name-part-type="genus" reg="Prespelea">P.</tp:taxon-name-part> <tp:taxon-name-part taxon-name-part-type="species" reg="quirsfeldi">quirsfeldi</tp:taxon-name-part></tp:taxon-name></italic>, lateral view <bold>36</bold> <italic><tp:taxon-name><tp:taxon-name-part taxon-name-part-type="genus" reg="Prespelea">P.</tp:taxon-name-part> <tp:taxon-name-part taxon-name-part-type="species" reg="parki">parki</tp:taxon-name-part></tp:taxon-name></italic> <bold>37</bold> <italic><tp:taxon-name><tp:taxon-name-part taxon-name-part-type="genus" reg="Prespelea">P.</tp:taxon-name-part> <tp:taxon-name-part taxon-name-part-type="species" reg="minima">minima</tp:taxon-name-part></tp:taxon-name></italic> <bold>38</bold> <italic><tp:taxon-name><tp:taxon-name-part taxon-name-part-type="genus" reg="Prespelea">P.</tp:taxon-name-part> <tp:taxon-name-part taxon-name-part-type="species" reg="morsei">morsei</tp:taxon-name-part></tp:taxon-name></italic> <bold>39</bold> <italic><tp:taxon-name><tp:taxon-name-part taxon-name-part-type="genus" reg="Prespelea">P.</tp:taxon-name-part> <tp:taxon-name-part taxon-name-part-type="species" reg="divergens">divergens</tp:taxon-name-part></tp:taxon-name></italic> <bold>40</bold> <italic><tp:taxon-name><tp:taxon-name-part taxon-name-part-type="genus" reg="Prespelea">P.</tp:taxon-name-part> <tp:taxon-name-part taxon-name-part-type="species" reg="carltoni">carltoni</tp:taxon-name-part></tp:taxon-name></italic> <bold>41</bold> <italic><tp:taxon-name><tp:taxon-name-part taxon-name-part-type="genus" reg="Prespelea">P.</tp:taxon-name-part> <tp:taxon-name-part taxon-name-part-type="species" reg="myersae">myersae</tp:taxon-name-part></tp:taxon-name></italic> <bold>42</bold> <italic><tp:taxon-name><tp:taxon-name-part taxon-name-part-type="genus" reg="Prespelea">P.</tp:taxon-name-part> <tp:taxon-name-part taxon-name-part-type="species" reg="georgiensis">georgiensis</tp:taxon-name-part></tp:taxon-name></italic> <bold>43</bold> <italic><tp:taxon-name><tp:taxon-name-part taxon-name-part-type="genus" reg="Prespelea">P.</tp:taxon-name-part> <tp:taxon-name-part taxon-name-part-type="species" reg="copelandi">copelandi</tp:taxon-name-part></tp:taxon-name></italic> <bold>44</bold> <italic><tp:taxon-name><tp:taxon-name-part taxon-name-part-type="genus" reg="Prespelea">P.</tp:taxon-name-part> <tp:taxon-name-part taxon-name-part-type="species" reg="enigma">enigma</tp:taxon-name-part></tp:taxon-name></italic> <bold>45</bold> <italic><tp:taxon-name><tp:taxon-name-part taxon-name-part-type="genus" reg="Prespelea">P.</tp:taxon-name-part> <tp:taxon-name-part taxon-name-part-type="species" reg="basalis">basalis</tp:taxon-name-part></tp:taxon-name></italic> <bold>46</bold> <italic><tp:taxon-name><tp:taxon-name-part taxon-name-part-type="genus" reg="Prespelea">P.</tp:taxon-name-part> <tp:taxon-name-part taxon-name-part-type="species" reg="wagneri">wagneri</tp:taxon-name-part></tp:taxon-name></italic> <bold>47</bold> <italic><tp:taxon-name><tp:taxon-name-part taxon-name-part-type="genus" reg="Speleobama">Speleobama</tp:taxon-name-part> <tp:taxon-name-part taxon-name-part-type="species" reg="vana">vana</tp:taxon-name-part></tp:taxon-name></italic> (from Park, 1951).</p></caption><graphic xmlns:xlink="http://www.w3.org/1999/xlink" xlink:href="zookeys-685-105-g006.jpg" position="float" orientation="portrait" xlink:type="simple" id="oo_145810.jpg"/></fig><supplementary-material xmlns:xlink="http://www.w3.org/1999/xlink" id="S1" position="float" orientation="portrait" xlink:type="simple"><label>Supplementary material 1</label><caption><p>Specimen data for all material examined</p></caption><p>Data type: occurrence</p><p>Explanation note: This Excel file includes verbatim and interpreted (coordinate) data for all specimens of <italic><tp:taxon-name><tp:taxon-name-part taxon-name-part-type="genus" reg="Prespelea">Prespelea</tp:taxon-name-part></tp:taxon-name></italic> examined.</p><media xlink:href="zookeys-685-105-s001.xlsx" mimetype="application" mime-subtype="vnd.openxmlformats-officedocument.spreadsheetml.sheet" position="float" orientation="portrait" xlink:type="simple" id="oo_145814.xlsx"/><permissions><license xlink:type="simple"><license-p>This dataset is made available under the Open Database License (http://opendatacommons.org/licenses/odbl/1.0/). The Open Database License (ODbL) is a license agreement intended to allow users to freely share, modify, and use this Dataset while maintaining this same freedom for others, provided that the original source and author(s) are credited.</license-p></license></permissions><attrib specific-use="authors">Michael S. Caterino, Laura M. Vásquez-Vélez</attrib></supplementary-material></tp:treatment-sec></tp:taxon-treatment>
