# Supplementary material for: A revision of Prespelea Park (Staphylinidae, Pselaphinae)
Source: Zookeys. 2017 Jul 20;(685):105–30. doi: 10.3897/zookeys.685.13811 (PMC5646673; doi:10.3897/zookeys.685.13811)
Supplement: XML Treatment for Prespelea georgiensis [file zookeys.685.13811-treatment9.xml]

<!DOCTYPE tp:taxon-treatment
  PUBLIC "-//TaxonX//DTD Taxonomic Treatment Publishing DTD v0 20100105//EN" "tax-treatment-NSO.dtd">
<tp:taxon-treatment xmlns:tp="http://www.plazi.org/taxpub"><tp:treatment-meta><kwd-group><label>Taxon classification</label><kwd><named-content xmlns:xlink="http://www.w3.org/1999/xlink" content-type="kingdom">Animalia</named-content></kwd><kwd><named-content xmlns:xlink="http://www.w3.org/1999/xlink" content-type="order">Coleoptera</named-content></kwd><kwd><named-content xmlns:xlink="http://www.w3.org/1999/xlink" content-type="family">Staphylinidae</named-content></kwd></kwd-group><mixed-citation publication-type="journal"><person-group><name><surname>Caterino</surname><given-names>Michael S.</given-names></name><name><surname>Vásquez-Vélez</surname><given-names>Laura M.</given-names></name></person-group><article-title>A revision of <italic><tp:taxon-name><tp:taxon-name-part taxon-name-part-type="genus" reg="Prespelea">Prespelea</tp:taxon-name-part></tp:taxon-name></italic> Park (<tp:taxon-name><tp:taxon-name-part taxon-name-part-type="family">Staphylinidae</tp:taxon-name-part></tp:taxon-name>, <tp:taxon-name><tp:taxon-name-part taxon-name-part-type="subfamily">Pselaphinae</tp:taxon-name-part></tp:taxon-name>)</article-title><source>Zookeys</source><day>20</day><month>7</month><year>2017</year><volume>2017</volume><issue>685</issue><fpage>105</fpage><lpage>130</lpage><pub-id pub-id-type="doi">10.3897/zookeys.685.13811</pub-id></mixed-citation></tp:treatment-meta><tp:nomenclature><tp:taxon-name>
              <tp:taxon-name-part taxon-name-part-type="genus" reg="Prespelea">Prespelea</tp:taxon-name-part>
              <tp:taxon-name-part taxon-name-part-type="species" reg="georgiensis">georgiensis</tp:taxon-name-part>
              <object-id xmlns:xlink="http://www.w3.org/1999/xlink" content-type="zoobank" xlink:type="simple">http://zoobank.org/A7A7E1D6-5EE8-4B0D-9D9E-332640FC0B66</object-id>
            </tp:taxon-name><tp:taxon-authority>Caterino &amp; Vásquez-Vélez</tp:taxon-authority><tp:taxon-status xmlns:xlink="http://www.w3.org/1999/xlink" xlink:type="simple">sp. n.</tp:taxon-status><xref ref-type="fig" rid="F4">Figs 19</xref><xref ref-type="fig" rid="F5">, 30</xref><xref ref-type="fig" rid="F6">, 42, Map 50</xref><!--PageBreak--></tp:nomenclature><tp:treatment-sec sec-type="type material" id="SECID0EYUAI"><title>Type material.</title><p>
              <bold>Holotype male</bold>: “Cloudland Canyon S.Pk., Dade Co., GA. 7.VII.62, forest floor debris” / “H.R. Steeves Jr. Collection” / “CHNM 1963, H.R. Steeves Jr. <tp:taxon-name><tp:taxon-name-part taxon-name-part-type="family">Pselaphidae</tp:taxon-name-part></tp:taxon-name> Colln. Acc. Z-13, 288”; deposited in <named-content xmlns:xlink="http://www.w3.org/1999/xlink" content-type="dwc:institutional_code" xlink:type="simple">FMNH</named-content>. <bold>Paratypes (7)</bold>: 2 males: same data as type; <named-content xmlns:xlink="http://www.w3.org/1999/xlink" content-type="dwc:institutional_code" xlink:type="simple">FMNH</named-content>. 3 males &amp; 1 female: same locality as type, but collected on ix.3.1961 in ‘debris nr. log’, by W. Suter &amp; J. Wagner; <named-content xmlns:xlink="http://www.w3.org/1999/xlink" content-type="dwc:institutional_code" xlink:type="simple">FMNH</named-content> &amp; <named-content xmlns:xlink="http://www.w3.org/1999/xlink" content-type="dwc:institutional_code" xlink:type="simple">CUAC</named-content>. 1 female: same locality, but collected on ix.1.1961; <named-content xmlns:xlink="http://www.w3.org/1999/xlink" content-type="dwc:institutional_code" xlink:type="simple">FMNH</named-content>. 1 female: Cloudland Canyon State Park, <named-content xmlns:xlink="http://www.w3.org/1999/xlink" content-type="dwc:verbatimCoordinates" xlink:type="simple"><named-content content-type="geo-json" specific-use="{&#34;type&#34;:&#34;Point&#34;,&#34;coordinates&#34;:[-85.485000,34.815200]}" id="NCID0EDWAI" xlink:type="simple">34.8152°N, 85.4850°W</named-content></named-content>, ix.17.2006, by Igor Sokolov; LSAM0108983. <bold><!--PageBreak-->Other material</bold>: 1 female: TN: Bledsoe Co., Fall Creek Falls St. Park, ix.9.1961, J. Wagner &amp; W. Suter; for full details see Suppl. material <xref ref-type="supplementary-material" rid="S1">1</xref>.</p><fig id="F9" position="float" orientation="portrait"><label>Figure 50.</label><caption><p>Map of southern Appalachia with specimen records for <italic><tp:taxon-name><tp:taxon-name-part taxon-name-part-type="genus" reg="Prespelea">P.</tp:taxon-name-part> <tp:taxon-name-part taxon-name-part-type="species" reg="basalis">basalis</tp:taxon-name-part></tp:taxon-name></italic>, <italic><tp:taxon-name><tp:taxon-name-part taxon-name-part-type="genus" reg="Prespelea">P.</tp:taxon-name-part> <tp:taxon-name-part taxon-name-part-type="species" reg="copelandi">copelandi</tp:taxon-name-part></tp:taxon-name></italic>, <italic><tp:taxon-name><tp:taxon-name-part taxon-name-part-type="genus" reg="Prespelea">P.</tp:taxon-name-part> <tp:taxon-name-part taxon-name-part-type="species" reg="georgensis">georgensis</tp:taxon-name-part></tp:taxon-name></italic>, <italic><tp:taxon-name><tp:taxon-name-part taxon-name-part-type="genus" reg="Prespelea">P.</tp:taxon-name-part> <tp:taxon-name-part taxon-name-part-type="species" reg="enigma">enigma</tp:taxon-name-part></tp:taxon-name></italic>, and <italic><tp:taxon-name><tp:taxon-name-part taxon-name-part-type="genus" reg="Prespelea">P.</tp:taxon-name-part> <tp:taxon-name-part taxon-name-part-type="species" reg="wagneri">wagneri</tp:taxon-name-part></tp:taxon-name></italic>.</p></caption><graphic xmlns:xlink="http://www.w3.org/1999/xlink" xlink:href="zookeys-685-105-g009.jpg" position="float" orientation="portrait" xlink:type="simple" id="oo_145813.jpg"/></fig></tp:treatment-sec><tp:treatment-sec sec-type="diagnosis" id="SECID0EUYAI"><title>Diagnosis.</title><p>Distinguishable from <italic><tp:taxon-name><tp:taxon-name-part taxon-name-part-type="genus" reg="Prespelea">P.</tp:taxon-name-part> <tp:taxon-name-part taxon-name-part-type="species" reg="quirsfeldi">quirsfeldi</tp:taxon-name-part></tp:taxon-name></italic> only by the following characters of the male: metaventral process forming low, single, blunt medan point; metatrochanteral point short and medial to subbasal, shorter and more basal than that of <italic><tp:taxon-name><tp:taxon-name-part taxon-name-part-type="genus" reg="Prespelea">P.</tp:taxon-name-part> <tp:taxon-name-part taxon-name-part-type="species" reg="quirsfeldi">quirsfeldi</tp:taxon-name-part></tp:taxon-name></italic>; antennae relatively short, antennomeres 9 and 10 distinctly wider than long; aedeagus with sides sinuate, widened subapically, then weakly convergent to apical corners, apical margin very shallowly emarginate; apicodorsal ridges weak, converging, weakly closing apical foramen; internal sac lacking teeth. Female pygidium flat, moderately broad, rounded apically; apical ventrite with weak transverse median ridge; neck flattened beneath, subcarinate laterally. <abbrev xmlns:xlink="http://www.w3.org/1999/xlink" xlink:title="total length" id="ABBRID0EQZAI" xlink:type="simple">TL</abbrev> 1.69–1.81mm; Max. width (<abbrev xmlns:xlink="http://www.w3.org/1999/xlink" xlink:title="elytral width" id="ABBRID0EUZAI" xlink:type="simple">EW</abbrev>) 0.59–0.65mm.</p></tp:treatment-sec><tp:treatment-sec sec-type="distribution" id="SECID0EYZAI"><title>Distribution.</title><p>In addition to the type locality, Cloudland Canyon State Park in northwest Georgia, this species may occur about 75 km N in Bledsoe County, Tennessee, but this record is based on a single female, and should be confirmed with more material.</p></tp:treatment-sec><tp:treatment-sec sec-type="remarks" id="SECID0E4ZAI"><title>Remarks.</title><p>Despite its small-eyed males, this species shares a number of characteristics with the large-eyed species related to <italic><tp:taxon-name><tp:taxon-name-part taxon-name-part-type="genus" reg="Prespelea">P.</tp:taxon-name-part> <tp:taxon-name-part taxon-name-part-type="species" reg="copelandi">copelandi</tp:taxon-name-part></tp:taxon-name></italic>. The male metatrochanter is particularly similar to that of <italic><tp:taxon-name><tp:taxon-name-part taxon-name-part-type="genus" reg="Prespelea">P.</tp:taxon-name-part> <tp:taxon-name-part taxon-name-part-type="species" reg="enigma">enigma</tp:taxon-name-part></tp:taxon-name></italic>, as is the metaventral process. The flat and broad female pygidium also allies it more closely with <italic><tp:taxon-name><tp:taxon-name-part taxon-name-part-type="genus" reg="Prespelea">P.</tp:taxon-name-part> <tp:taxon-name-part taxon-name-part-type="species" reg="copelandi">copelandi</tp:taxon-name-part></tp:taxon-name></italic> than with most of the preceding species (with the possible exception of <italic><tp:taxon-name><tp:taxon-name-part taxon-name-part-type="genus" reg="Prespelea">P.</tp:taxon-name-part> <tp:taxon-name-part taxon-name-part-type="species" reg="myersae">myersae</tp:taxon-name-part></tp:taxon-name></italic>). Morphological phylogenetic analyses support <!--PageBreak-->this assertion, but it would be good to confirm with molecular data. An attempted DNA extraction from a paratype specimen failed to produce amplifiable DNA.</p><p>Some specimens of this species from the John Wagner collection (<named-content xmlns:xlink="http://www.w3.org/1999/xlink" content-type="dwc:institutional_code" xlink:type="simple">FMNH</named-content>) bear ‘type’ and ‘paratype’ labels, and we have used his manuscript name for this species. However, though we’ve left these labels on the specimens, we have selected a different specimen for our primary type than he intended.</p></tp:treatment-sec><tp:treatment-sec><!--Section generated to contain objects referenced in tp:taxon-treatment.--><fig id="F4" position="float" orientation="portrait"><label>Figures 12–22.</label><caption><p>Metaventrites, lateral (left) and posterior (right) views.<bold>12</bold> <italic><tp:taxon-name><tp:taxon-name-part taxon-name-part-type="genus" reg="Prespelea">P.</tp:taxon-name-part> <tp:taxon-name-part taxon-name-part-type="species" reg="quirsfeldi">quirsfeldi</tp:taxon-name-part></tp:taxon-name></italic> <bold>13</bold> <italic><tp:taxon-name><tp:taxon-name-part taxon-name-part-type="genus" reg="Prespelea">P.</tp:taxon-name-part> <tp:taxon-name-part taxon-name-part-type="species" reg="parki">parki</tp:taxon-name-part></tp:taxon-name></italic> <bold>14</bold> <italic><tp:taxon-name><tp:taxon-name-part taxon-name-part-type="genus" reg="Prespelea">P.</tp:taxon-name-part> <tp:taxon-name-part taxon-name-part-type="species" reg="minima">minima</tp:taxon-name-part></tp:taxon-name></italic> <bold>15</bold> <italic><tp:taxon-name><tp:taxon-name-part taxon-name-part-type="genus" reg="Prespelea">P.</tp:taxon-name-part> <tp:taxon-name-part taxon-name-part-type="species" reg="morsei">morsei</tp:taxon-name-part></tp:taxon-name></italic> <bold>16</bold> <italic><tp:taxon-name><tp:taxon-name-part taxon-name-part-type="genus" reg="Prespelea">P.</tp:taxon-name-part> <tp:taxon-name-part taxon-name-part-type="species" reg="divergens">divergens</tp:taxon-name-part></tp:taxon-name></italic> <bold>17</bold> <italic><tp:taxon-name><tp:taxon-name-part taxon-name-part-type="genus" reg="Prespelea">P.</tp:taxon-name-part> <tp:taxon-name-part taxon-name-part-type="species" reg="carltoni">carltoni</tp:taxon-name-part></tp:taxon-name></italic> <bold>18</bold> <italic><tp:taxon-name><tp:taxon-name-part taxon-name-part-type="genus" reg="Prespelea">P.</tp:taxon-name-part> <tp:taxon-name-part taxon-name-part-type="species" reg="myersae">myersae</tp:taxon-name-part></tp:taxon-name></italic> <bold>19</bold> <italic><tp:taxon-name><tp:taxon-name-part taxon-name-part-type="genus" reg="Prespelea">P.</tp:taxon-name-part> <tp:taxon-name-part taxon-name-part-type="species" reg="georgiensis">georgiensis</tp:taxon-name-part></tp:taxon-name></italic> <bold>20</bold> <italic><tp:taxon-name><tp:taxon-name-part taxon-name-part-type="genus" reg="Prespelea">P.</tp:taxon-name-part> <tp:taxon-name-part taxon-name-part-type="species" reg="copelandi">copelandi</tp:taxon-name-part></tp:taxon-name></italic> and <italic><tp:taxon-name><tp:taxon-name-part taxon-name-part-type="genus" reg="Prespelea">P.</tp:taxon-name-part> <tp:taxon-name-part taxon-name-part-type="species" reg="basalis">basalis</tp:taxon-name-part></tp:taxon-name></italic> (indistinguishable in this feature) <bold>21</bold> <italic><tp:taxon-name><tp:taxon-name-part taxon-name-part-type="genus" reg="Prespelea">P.</tp:taxon-name-part> <tp:taxon-name-part taxon-name-part-type="species" reg="enigma">enigma</tp:taxon-name-part></tp:taxon-name></italic> <bold>22</bold> <italic><tp:taxon-name><tp:taxon-name-part taxon-name-part-type="genus" reg="Prespelea">P.</tp:taxon-name-part> <tp:taxon-name-part taxon-name-part-type="species" reg="wagneri">wagneri</tp:taxon-name-part></tp:taxon-name></italic>.</p></caption><graphic xmlns:xlink="http://www.w3.org/1999/xlink" xlink:href="zookeys-685-105-g004.jpg" position="float" orientation="portrait" xlink:type="simple" id="oo_145808.jpg"/></fig><fig id="F5" position="float" orientation="portrait"><label>Figures 23–33.</label><caption><p>Metatrochanters, ventral view. <bold>23</bold> <italic><tp:taxon-name><tp:taxon-name-part taxon-name-part-type="genus" reg="Prespelea">P.</tp:taxon-name-part> <tp:taxon-name-part taxon-name-part-type="species" reg="quirsfeldi">quirsfeldi</tp:taxon-name-part></tp:taxon-name></italic> <bold>24</bold> <italic><tp:taxon-name><tp:taxon-name-part taxon-name-part-type="genus" reg="Prespelea">P.</tp:taxon-name-part> <tp:taxon-name-part taxon-name-part-type="species" reg="parki">parki</tp:taxon-name-part></tp:taxon-name></italic> <bold>25</bold> <italic><tp:taxon-name><tp:taxon-name-part taxon-name-part-type="genus" reg="Prespelea">P.</tp:taxon-name-part> <tp:taxon-name-part taxon-name-part-type="species" reg="minima">minima</tp:taxon-name-part></tp:taxon-name></italic> <bold>26</bold> <italic><tp:taxon-name><tp:taxon-name-part taxon-name-part-type="genus" reg="Prespelea">P.</tp:taxon-name-part> <tp:taxon-name-part taxon-name-part-type="species" reg="morsei">morsei</tp:taxon-name-part></tp:taxon-name></italic> <bold>27</bold> <italic><tp:taxon-name><tp:taxon-name-part taxon-name-part-type="genus" reg="Prespelea">P.</tp:taxon-name-part> <tp:taxon-name-part taxon-name-part-type="species" reg="divergens">divergens</tp:taxon-name-part></tp:taxon-name></italic> <bold>28</bold> <italic><tp:taxon-name><tp:taxon-name-part taxon-name-part-type="genus" reg="Prespelea">P.</tp:taxon-name-part> <tp:taxon-name-part taxon-name-part-type="species" reg="carltoni">carltoni</tp:taxon-name-part></tp:taxon-name></italic> <bold>29</bold> <italic><tp:taxon-name><tp:taxon-name-part taxon-name-part-type="genus" reg="Prespelea">P.</tp:taxon-name-part> <tp:taxon-name-part taxon-name-part-type="species" reg="myersae">myersae</tp:taxon-name-part></tp:taxon-name></italic> <bold>30</bold> <italic><tp:taxon-name><tp:taxon-name-part taxon-name-part-type="genus" reg="Prespelea">P.</tp:taxon-name-part> <tp:taxon-name-part taxon-name-part-type="species" reg="georgiensis">georgiensis</tp:taxon-name-part></tp:taxon-name></italic> <bold>31</bold> <italic><tp:taxon-name><tp:taxon-name-part taxon-name-part-type="genus" reg="Prespelea">P.</tp:taxon-name-part> <tp:taxon-name-part taxon-name-part-type="species" reg="copelandi">copelandi</tp:taxon-name-part></tp:taxon-name></italic> <bold>32</bold> <italic><tp:taxon-name><tp:taxon-name-part taxon-name-part-type="genus" reg="Prespelea">P.</tp:taxon-name-part> <tp:taxon-name-part taxon-name-part-type="species" reg="basalis">basalis</tp:taxon-name-part></tp:taxon-name></italic> and <italic><tp:taxon-name><tp:taxon-name-part taxon-name-part-type="genus" reg="Prespelea">P.</tp:taxon-name-part> <tp:taxon-name-part taxon-name-part-type="species" reg="enigma">enigma</tp:taxon-name-part></tp:taxon-name></italic> (indistinguishable in this feature) <bold>33</bold> <italic><tp:taxon-name><tp:taxon-name-part taxon-name-part-type="genus" reg="Prespelea">P.</tp:taxon-name-part> <tp:taxon-name-part taxon-name-part-type="species" reg="wagneri">wagneri</tp:taxon-name-part></tp:taxon-name></italic>.</p></caption><graphic xmlns:xlink="http://www.w3.org/1999/xlink" xlink:href="zookeys-685-105-g005.jpg" position="float" orientation="portrait" xlink:type="simple" id="oo_145809.jpg"/></fig><fig id="F6" position="float" orientation="portrait"><label>Figures 34–47.</label><caption><p>Aedeagus, mostly dorsal view (except 35). Parameres omitted except from <bold>34, 35</bold> and <bold>47</bold>. <bold>34</bold> <italic><tp:taxon-name><tp:taxon-name-part taxon-name-part-type="genus" reg="Prespelea">P.</tp:taxon-name-part> <tp:taxon-name-part taxon-name-part-type="species" reg="quirsfeldi">quirsfeldi</tp:taxon-name-part></tp:taxon-name></italic> <bold>35</bold> <italic><tp:taxon-name><tp:taxon-name-part taxon-name-part-type="genus" reg="Prespelea">P.</tp:taxon-name-part> <tp:taxon-name-part taxon-name-part-type="species" reg="quirsfeldi">quirsfeldi</tp:taxon-name-part></tp:taxon-name></italic>, lateral view <bold>36</bold> <italic><tp:taxon-name><tp:taxon-name-part taxon-name-part-type="genus" reg="Prespelea">P.</tp:taxon-name-part> <tp:taxon-name-part taxon-name-part-type="species" reg="parki">parki</tp:taxon-name-part></tp:taxon-name></italic> <bold>37</bold> <italic><tp:taxon-name><tp:taxon-name-part taxon-name-part-type="genus" reg="Prespelea">P.</tp:taxon-name-part> <tp:taxon-name-part taxon-name-part-type="species" reg="minima">minima</tp:taxon-name-part></tp:taxon-name></italic> <bold>38</bold> <italic><tp:taxon-name><tp:taxon-name-part taxon-name-part-type="genus" reg="Prespelea">P.</tp:taxon-name-part> <tp:taxon-name-part taxon-name-part-type="species" reg="morsei">morsei</tp:taxon-name-part></tp:taxon-name></italic> <bold>39</bold> <italic><tp:taxon-name><tp:taxon-name-part taxon-name-part-type="genus" reg="Prespelea">P.</tp:taxon-name-part> <tp:taxon-name-part taxon-name-part-type="species" reg="divergens">divergens</tp:taxon-name-part></tp:taxon-name></italic> <bold>40</bold> <italic><tp:taxon-name><tp:taxon-name-part taxon-name-part-type="genus" reg="Prespelea">P.</tp:taxon-name-part> <tp:taxon-name-part taxon-name-part-type="species" reg="carltoni">carltoni</tp:taxon-name-part></tp:taxon-name></italic> <bold>41</bold> <italic><tp:taxon-name><tp:taxon-name-part taxon-name-part-type="genus" reg="Prespelea">P.</tp:taxon-name-part> <tp:taxon-name-part taxon-name-part-type="species" reg="myersae">myersae</tp:taxon-name-part></tp:taxon-name></italic> <bold>42</bold> <italic><tp:taxon-name><tp:taxon-name-part taxon-name-part-type="genus" reg="Prespelea">P.</tp:taxon-name-part> <tp:taxon-name-part taxon-name-part-type="species" reg="georgiensis">georgiensis</tp:taxon-name-part></tp:taxon-name></italic> <bold>43</bold> <italic><tp:taxon-name><tp:taxon-name-part taxon-name-part-type="genus" reg="Prespelea">P.</tp:taxon-name-part> <tp:taxon-name-part taxon-name-part-type="species" reg="copelandi">copelandi</tp:taxon-name-part></tp:taxon-name></italic> <bold>44</bold> <italic><tp:taxon-name><tp:taxon-name-part taxon-name-part-type="genus" reg="Prespelea">P.</tp:taxon-name-part> <tp:taxon-name-part taxon-name-part-type="species" reg="enigma">enigma</tp:taxon-name-part></tp:taxon-name></italic> <bold>45</bold> <italic><tp:taxon-name><tp:taxon-name-part taxon-name-part-type="genus" reg="Prespelea">P.</tp:taxon-name-part> <tp:taxon-name-part taxon-name-part-type="species" reg="basalis">basalis</tp:taxon-name-part></tp:taxon-name></italic> <bold>46</bold> <italic><tp:taxon-name><tp:taxon-name-part taxon-name-part-type="genus" reg="Prespelea">P.</tp:taxon-name-part> <tp:taxon-name-part taxon-name-part-type="species" reg="wagneri">wagneri</tp:taxon-name-part></tp:taxon-name></italic> <bold>47</bold> <italic><tp:taxon-name><tp:taxon-name-part taxon-name-part-type="genus" reg="Speleobama">Speleobama</tp:taxon-name-part> <tp:taxon-name-part taxon-name-part-type="species" reg="vana">vana</tp:taxon-name-part></tp:taxon-name></italic> (from Park, 1951).</p></caption><graphic xmlns:xlink="http://www.w3.org/1999/xlink" xlink:href="zookeys-685-105-g006.jpg" position="float" orientation="portrait" xlink:type="simple" id="oo_145810.jpg"/></fig><supplementary-material xmlns:xlink="http://www.w3.org/1999/xlink" id="S1" position="float" orientation="portrait" xlink:type="simple"><label>Supplementary material 1</label><caption><p>Specimen data for all material examined</p></caption><p>Data type: occurrence</p><p>Explanation note: This Excel file includes verbatim and interpreted (coordinate) data for all specimens of <italic><tp:taxon-name><tp:taxon-name-part taxon-name-part-type="genus" reg="Prespelea">Prespelea</tp:taxon-name-part></tp:taxon-name></italic> examined.</p><media xlink:href="zookeys-685-105-s001.xlsx" mimetype="application" mime-subtype="vnd.openxmlformats-officedocument.spreadsheetml.sheet" position="float" orientation="portrait" xlink:type="simple" id="oo_145814.xlsx"/><permissions><license xlink:type="simple"><license-p>This dataset is made available under the Open Database License (http://opendatacommons.org/licenses/odbl/1.0/). The Open Database License (ODbL) is a license agreement intended to allow users to freely share, modify, and use this Dataset while maintaining this same freedom for others, provided that the original source and author(s) are credited.</license-p></license></permissions><attrib specific-use="authors">Michael S. Caterino, Laura M. Vásquez-Vélez</attrib></supplementary-material></tp:treatment-sec></tp:taxon-treatment>
