# Supplementary material for: A revision of Prespelea Park (Staphylinidae, Pselaphinae)
Source: Zookeys. 2017 Jul 20;(685):105–30. doi: 10.3897/zookeys.685.13811 (PMC5646673; doi:10.3897/zookeys.685.13811)
Supplement: XML Treatment for Prespelea copelandi [file zookeys.685.13811-treatment10.xml]

<!DOCTYPE tp:taxon-treatment
  PUBLIC "-//TaxonX//DTD Taxonomic Treatment Publishing DTD v0 20100105//EN" "tax-treatment-NSO.dtd">
<tp:taxon-treatment xmlns:tp="http://www.plazi.org/taxpub"><tp:treatment-meta><kwd-group><label>Taxon classification</label><kwd><named-content xmlns:xlink="http://www.w3.org/1999/xlink" content-type="kingdom">Animalia</named-content></kwd><kwd><named-content xmlns:xlink="http://www.w3.org/1999/xlink" content-type="order">Coleoptera</named-content></kwd><kwd><named-content xmlns:xlink="http://www.w3.org/1999/xlink" content-type="family">Staphylinidae</named-content></kwd></kwd-group><mixed-citation publication-type="journal"><person-group><name><surname>Caterino</surname><given-names>Michael S.</given-names></name><name><surname>Vásquez-Vélez</surname><given-names>Laura M.</given-names></name></person-group><article-title>A revision of <italic><tp:taxon-name><tp:taxon-name-part taxon-name-part-type="genus" reg="Prespelea">Prespelea</tp:taxon-name-part></tp:taxon-name></italic> Park (<tp:taxon-name><tp:taxon-name-part taxon-name-part-type="family">Staphylinidae</tp:taxon-name-part></tp:taxon-name>, <tp:taxon-name><tp:taxon-name-part taxon-name-part-type="subfamily">Pselaphinae</tp:taxon-name-part></tp:taxon-name>)</article-title><source>Zookeys</source><day>20</day><month>7</month><year>2017</year><volume>2017</volume><issue>685</issue><fpage>105</fpage><lpage>130</lpage><pub-id pub-id-type="doi">10.3897/zookeys.685.13811</pub-id></mixed-citation></tp:treatment-meta><tp:nomenclature><tp:taxon-name>
              <tp:taxon-name-part taxon-name-part-type="genus" reg="Prespelea">Prespelea</tp:taxon-name-part>
              <tp:taxon-name-part taxon-name-part-type="species" reg="copelandi">copelandi</tp:taxon-name-part>
            </tp:taxon-name><tp:taxon-authority>Park, 1956</tp:taxon-authority><xref ref-type="fig" rid="F4">Figs 20</xref><xref ref-type="fig" rid="F5">, 31</xref><xref ref-type="fig" rid="F6">, 43, Map 50</xref><tp:nomenclature-citation-list><tp:nomenclature-citation><tp:taxon-name>
                  <tp:taxon-name-part taxon-name-part-type="genus" reg="Prespelea">Prespelea</tp:taxon-name-part> <tp:taxon-name-part taxon-name-part-type="species" reg="copelandi">copelandi</tp:taxon-name-part></tp:taxon-name><comment><xref ref-type="bibr" rid="B3">Park 1956</xref>: 55</comment></tp:nomenclature-citation></tp:nomenclature-citation-list></tp:nomenclature><tp:treatment-sec sec-type="type material" id="SECID0E14AI"><title>Type material.</title><p>
              <bold>Holotype male</bold>: “Cades Cove, Blount Co. Tenn. Berlesed, C.D. Copeland”/ “Type”/ “Field Mus. Nat. Hist. Orlando Park <tp:taxon-name><tp:taxon-name-part taxon-name-part-type="family">Pselaphidae</tp:taxon-name-part></tp:taxon-name> Colln.” (<named-content xmlns:xlink="http://www.w3.org/1999/xlink" content-type="dwc:institutional_code" xlink:type="simple">FMNH</named-content>). <bold>Other material</bold>: known from nine non-type specimens from Blount and Sevier Cos., TN, and Swain Co., NC (all within Great Smoky Mountains National Park); and Jackson and Macon Cos., NC, east of GSMNP; for full details see Suppl. material <xref ref-type="supplementary-material" rid="S1">1</xref>.</p></tp:treatment-sec><tp:treatment-sec sec-type="diagnosis" id="SECID0ES5AI"><title>Diagnosis.</title><p>
              <italic><tp:taxon-name><tp:taxon-name-part taxon-name-part-type="genus" reg="Prespelea">Prespelea</tp:taxon-name-part> <tp:taxon-name-part taxon-name-part-type="species" reg="copelandi">copelandi</tp:taxon-name-part></tp:taxon-name></italic> is unique in the genus in lacking male metaventral modifications. The male’s metaventrite is slightly more convex than that of the female, but lacks any distinct process. Like several new species, the males exhibit well-developed eyes and wings (associated females of these species all have reduced eyes with 2–4 ommatidia and undeveloped flight wings); metatrochanter with narrow, acute tooth borne slightly basad midpoint; neck moderately flattened beneath, with median ventral carina; aedeagus with weakly sinuate sides and a deeply emarginate apex. Females: none definitely associated. <abbrev xmlns:xlink="http://www.w3.org/1999/xlink" xlink:title="total length" id="ABBRID0ED6AI" xlink:type="simple">TL</abbrev> 1.72–1.80mm; Max. width (<abbrev xmlns:xlink="http://www.w3.org/1999/xlink" xlink:title="elytral width" id="ABBRID0EH6AI" xlink:type="simple">EW</abbrev>) 0.65–0.69mm.</p></tp:treatment-sec><tp:treatment-sec sec-type="distribution" id="SECID0EL6AI"><title>Distribution.</title><p>Known from scattered localities within Great Smoky Mountains National Park, as well as a few locations further east and southeast.</p></tp:treatment-sec><tp:treatment-sec sec-type="remarks" id="SECID0EQ6AI"><title>Remarks.</title><p>This species was described from a single undissected male, without associated females. No illustrations were provided. However, the lack of a distinct metaventral process distinguishes it from the other fully-eyed and winged (in males) species we describe below. We assign a few specimens here that do exhibit an extremely minute metaventral denticle, which places them somewhere between this and the next species, and it is this form whose genitalia is illustrated in Fig. <xref ref-type="fig" rid="F6">43</xref>; we did not risk dissecting the unique type. There is substantial variation, even in male genitalia, with some specimens approaching the shape of <italic><tp:taxon-name><tp:taxon-name-part taxon-name-part-type="genus" reg="Prespelea">P.</tp:taxon-name-part> <tp:taxon-name-part taxon-name-part-type="species" reg="quirsfeldi">quirsfeldi</tp:taxon-name-part></tp:taxon-name></italic>, with the aedeagus distinctly and evenly narrowed subapically. There is also variation in the depth of the apical emargination of the aedeagus, and this species thus remains poorly characterized. Further material from the type locality (Cades Cove) that can be dissected and sequenced would help define what should and shouldn’t be assigned to <italic><tp:taxon-name><tp:taxon-name-part taxon-name-part-type="genus" reg="Prespelea">P.</tp:taxon-name-part> <tp:taxon-name-part taxon-name-part-type="species" reg="copelandi">copelandi</tp:taxon-name-part></tp:taxon-name></italic>.</p></tp:treatment-sec><tp:treatment-sec><!--Section generated to contain objects referenced in tp:taxon-treatment.--><fig id="F4" position="float" orientation="portrait"><label>Figures 12–22.</label><caption><p>Metaventrites, lateral (left) and posterior (right) views.<bold>12</bold> <italic><tp:taxon-name><tp:taxon-name-part taxon-name-part-type="genus" reg="Prespelea">P.</tp:taxon-name-part> <tp:taxon-name-part taxon-name-part-type="species" reg="quirsfeldi">quirsfeldi</tp:taxon-name-part></tp:taxon-name></italic> <bold>13</bold> <italic><tp:taxon-name><tp:taxon-name-part taxon-name-part-type="genus" reg="Prespelea">P.</tp:taxon-name-part> <tp:taxon-name-part taxon-name-part-type="species" reg="parki">parki</tp:taxon-name-part></tp:taxon-name></italic> <bold>14</bold> <italic><tp:taxon-name><tp:taxon-name-part taxon-name-part-type="genus" reg="Prespelea">P.</tp:taxon-name-part> <tp:taxon-name-part taxon-name-part-type="species" reg="minima">minima</tp:taxon-name-part></tp:taxon-name></italic> <bold>15</bold> <italic><tp:taxon-name><tp:taxon-name-part taxon-name-part-type="genus" reg="Prespelea">P.</tp:taxon-name-part> <tp:taxon-name-part taxon-name-part-type="species" reg="morsei">morsei</tp:taxon-name-part></tp:taxon-name></italic> <bold>16</bold> <italic><tp:taxon-name><tp:taxon-name-part taxon-name-part-type="genus" reg="Prespelea">P.</tp:taxon-name-part> <tp:taxon-name-part taxon-name-part-type="species" reg="divergens">divergens</tp:taxon-name-part></tp:taxon-name></italic> <bold>17</bold> <italic><tp:taxon-name><tp:taxon-name-part taxon-name-part-type="genus" reg="Prespelea">P.</tp:taxon-name-part> <tp:taxon-name-part taxon-name-part-type="species" reg="carltoni">carltoni</tp:taxon-name-part></tp:taxon-name></italic> <bold>18</bold> <italic><tp:taxon-name><tp:taxon-name-part taxon-name-part-type="genus" reg="Prespelea">P.</tp:taxon-name-part> <tp:taxon-name-part taxon-name-part-type="species" reg="myersae">myersae</tp:taxon-name-part></tp:taxon-name></italic> <bold>19</bold> <italic><tp:taxon-name><tp:taxon-name-part taxon-name-part-type="genus" reg="Prespelea">P.</tp:taxon-name-part> <tp:taxon-name-part taxon-name-part-type="species" reg="georgiensis">georgiensis</tp:taxon-name-part></tp:taxon-name></italic> <bold>20</bold> <italic><tp:taxon-name><tp:taxon-name-part taxon-name-part-type="genus" reg="Prespelea">P.</tp:taxon-name-part> <tp:taxon-name-part taxon-name-part-type="species" reg="copelandi">copelandi</tp:taxon-name-part></tp:taxon-name></italic> and <italic><tp:taxon-name><tp:taxon-name-part taxon-name-part-type="genus" reg="Prespelea">P.</tp:taxon-name-part> <tp:taxon-name-part taxon-name-part-type="species" reg="basalis">basalis</tp:taxon-name-part></tp:taxon-name></italic> (indistinguishable in this feature) <bold>21</bold> <italic><tp:taxon-name><tp:taxon-name-part taxon-name-part-type="genus" reg="Prespelea">P.</tp:taxon-name-part> <tp:taxon-name-part taxon-name-part-type="species" reg="enigma">enigma</tp:taxon-name-part></tp:taxon-name></italic> <bold>22</bold> <italic><tp:taxon-name><tp:taxon-name-part taxon-name-part-type="genus" reg="Prespelea">P.</tp:taxon-name-part> <tp:taxon-name-part taxon-name-part-type="species" reg="wagneri">wagneri</tp:taxon-name-part></tp:taxon-name></italic>.</p></caption><graphic xmlns:xlink="http://www.w3.org/1999/xlink" xlink:href="zookeys-685-105-g004.jpg" position="float" orientation="portrait" xlink:type="simple" id="oo_145808.jpg"/></fig><fig id="F5" position="float" orientation="portrait"><label>Figures 23–33.</label><caption><p>Metatrochanters, ventral view. <bold>23</bold> <italic><tp:taxon-name><tp:taxon-name-part taxon-name-part-type="genus" reg="Prespelea">P.</tp:taxon-name-part> <tp:taxon-name-part taxon-name-part-type="species" reg="quirsfeldi">quirsfeldi</tp:taxon-name-part></tp:taxon-name></italic> <bold>24</bold> <italic><tp:taxon-name><tp:taxon-name-part taxon-name-part-type="genus" reg="Prespelea">P.</tp:taxon-name-part> <tp:taxon-name-part taxon-name-part-type="species" reg="parki">parki</tp:taxon-name-part></tp:taxon-name></italic> <bold>25</bold> <italic><tp:taxon-name><tp:taxon-name-part taxon-name-part-type="genus" reg="Prespelea">P.</tp:taxon-name-part> <tp:taxon-name-part taxon-name-part-type="species" reg="minima">minima</tp:taxon-name-part></tp:taxon-name></italic> <bold>26</bold> <italic><tp:taxon-name><tp:taxon-name-part taxon-name-part-type="genus" reg="Prespelea">P.</tp:taxon-name-part> <tp:taxon-name-part taxon-name-part-type="species" reg="morsei">morsei</tp:taxon-name-part></tp:taxon-name></italic> <bold>27</bold> <italic><tp:taxon-name><tp:taxon-name-part taxon-name-part-type="genus" reg="Prespelea">P.</tp:taxon-name-part> <tp:taxon-name-part taxon-name-part-type="species" reg="divergens">divergens</tp:taxon-name-part></tp:taxon-name></italic> <bold>28</bold> <italic><tp:taxon-name><tp:taxon-name-part taxon-name-part-type="genus" reg="Prespelea">P.</tp:taxon-name-part> <tp:taxon-name-part taxon-name-part-type="species" reg="carltoni">carltoni</tp:taxon-name-part></tp:taxon-name></italic> <bold>29</bold> <italic><tp:taxon-name><tp:taxon-name-part taxon-name-part-type="genus" reg="Prespelea">P.</tp:taxon-name-part> <tp:taxon-name-part taxon-name-part-type="species" reg="myersae">myersae</tp:taxon-name-part></tp:taxon-name></italic> <bold>30</bold> <italic><tp:taxon-name><tp:taxon-name-part taxon-name-part-type="genus" reg="Prespelea">P.</tp:taxon-name-part> <tp:taxon-name-part taxon-name-part-type="species" reg="georgiensis">georgiensis</tp:taxon-name-part></tp:taxon-name></italic> <bold>31</bold> <italic><tp:taxon-name><tp:taxon-name-part taxon-name-part-type="genus" reg="Prespelea">P.</tp:taxon-name-part> <tp:taxon-name-part taxon-name-part-type="species" reg="copelandi">copelandi</tp:taxon-name-part></tp:taxon-name></italic> <bold>32</bold> <italic><tp:taxon-name><tp:taxon-name-part taxon-name-part-type="genus" reg="Prespelea">P.</tp:taxon-name-part> <tp:taxon-name-part taxon-name-part-type="species" reg="basalis">basalis</tp:taxon-name-part></tp:taxon-name></italic> and <italic><tp:taxon-name><tp:taxon-name-part taxon-name-part-type="genus" reg="Prespelea">P.</tp:taxon-name-part> <tp:taxon-name-part taxon-name-part-type="species" reg="enigma">enigma</tp:taxon-name-part></tp:taxon-name></italic> (indistinguishable in this feature) <bold>33</bold> <italic><tp:taxon-name><tp:taxon-name-part taxon-name-part-type="genus" reg="Prespelea">P.</tp:taxon-name-part> <tp:taxon-name-part taxon-name-part-type="species" reg="wagneri">wagneri</tp:taxon-name-part></tp:taxon-name></italic>.</p></caption><graphic xmlns:xlink="http://www.w3.org/1999/xlink" xlink:href="zookeys-685-105-g005.jpg" position="float" orientation="portrait" xlink:type="simple" id="oo_145809.jpg"/></fig><fig id="F6" position="float" orientation="portrait"><label>Figures 34–47.</label><caption><p>Aedeagus, mostly dorsal view (except 35). Parameres omitted except from <bold>34, 35</bold> and <bold>47</bold>. <bold>34</bold> <italic><tp:taxon-name><tp:taxon-name-part taxon-name-part-type="genus" reg="Prespelea">P.</tp:taxon-name-part> <tp:taxon-name-part taxon-name-part-type="species" reg="quirsfeldi">quirsfeldi</tp:taxon-name-part></tp:taxon-name></italic> <bold>35</bold> <italic><tp:taxon-name><tp:taxon-name-part taxon-name-part-type="genus" reg="Prespelea">P.</tp:taxon-name-part> <tp:taxon-name-part taxon-name-part-type="species" reg="quirsfeldi">quirsfeldi</tp:taxon-name-part></tp:taxon-name></italic>, lateral view <bold>36</bold> <italic><tp:taxon-name><tp:taxon-name-part taxon-name-part-type="genus" reg="Prespelea">P.</tp:taxon-name-part> <tp:taxon-name-part taxon-name-part-type="species" reg="parki">parki</tp:taxon-name-part></tp:taxon-name></italic> <bold>37</bold> <italic><tp:taxon-name><tp:taxon-name-part taxon-name-part-type="genus" reg="Prespelea">P.</tp:taxon-name-part> <tp:taxon-name-part taxon-name-part-type="species" reg="minima">minima</tp:taxon-name-part></tp:taxon-name></italic> <bold>38</bold> <italic><tp:taxon-name><tp:taxon-name-part taxon-name-part-type="genus" reg="Prespelea">P.</tp:taxon-name-part> <tp:taxon-name-part taxon-name-part-type="species" reg="morsei">morsei</tp:taxon-name-part></tp:taxon-name></italic> <bold>39</bold> <italic><tp:taxon-name><tp:taxon-name-part taxon-name-part-type="genus" reg="Prespelea">P.</tp:taxon-name-part> <tp:taxon-name-part taxon-name-part-type="species" reg="divergens">divergens</tp:taxon-name-part></tp:taxon-name></italic> <bold>40</bold> <italic><tp:taxon-name><tp:taxon-name-part taxon-name-part-type="genus" reg="Prespelea">P.</tp:taxon-name-part> <tp:taxon-name-part taxon-name-part-type="species" reg="carltoni">carltoni</tp:taxon-name-part></tp:taxon-name></italic> <bold>41</bold> <italic><tp:taxon-name><tp:taxon-name-part taxon-name-part-type="genus" reg="Prespelea">P.</tp:taxon-name-part> <tp:taxon-name-part taxon-name-part-type="species" reg="myersae">myersae</tp:taxon-name-part></tp:taxon-name></italic> <bold>42</bold> <italic><tp:taxon-name><tp:taxon-name-part taxon-name-part-type="genus" reg="Prespelea">P.</tp:taxon-name-part> <tp:taxon-name-part taxon-name-part-type="species" reg="georgiensis">georgiensis</tp:taxon-name-part></tp:taxon-name></italic> <bold>43</bold> <italic><tp:taxon-name><tp:taxon-name-part taxon-name-part-type="genus" reg="Prespelea">P.</tp:taxon-name-part> <tp:taxon-name-part taxon-name-part-type="species" reg="copelandi">copelandi</tp:taxon-name-part></tp:taxon-name></italic> <bold>44</bold> <italic><tp:taxon-name><tp:taxon-name-part taxon-name-part-type="genus" reg="Prespelea">P.</tp:taxon-name-part> <tp:taxon-name-part taxon-name-part-type="species" reg="enigma">enigma</tp:taxon-name-part></tp:taxon-name></italic> <bold>45</bold> <italic><tp:taxon-name><tp:taxon-name-part taxon-name-part-type="genus" reg="Prespelea">P.</tp:taxon-name-part> <tp:taxon-name-part taxon-name-part-type="species" reg="basalis">basalis</tp:taxon-name-part></tp:taxon-name></italic> <bold>46</bold> <italic><tp:taxon-name><tp:taxon-name-part taxon-name-part-type="genus" reg="Prespelea">P.</tp:taxon-name-part> <tp:taxon-name-part taxon-name-part-type="species" reg="wagneri">wagneri</tp:taxon-name-part></tp:taxon-name></italic> <bold>47</bold> <italic><tp:taxon-name><tp:taxon-name-part taxon-name-part-type="genus" reg="Speleobama">Speleobama</tp:taxon-name-part> <tp:taxon-name-part taxon-name-part-type="species" reg="vana">vana</tp:taxon-name-part></tp:taxon-name></italic> (from Park, 1951).</p></caption><graphic xmlns:xlink="http://www.w3.org/1999/xlink" xlink:href="zookeys-685-105-g006.jpg" position="float" orientation="portrait" xlink:type="simple" id="oo_145810.jpg"/></fig><supplementary-material xmlns:xlink="http://www.w3.org/1999/xlink" id="S1" position="float" orientation="portrait" xlink:type="simple"><label>Supplementary material 1</label><caption><p>Specimen data for all material examined</p></caption><p>Data type: occurrence</p><p>Explanation note: This Excel file includes verbatim and interpreted (coordinate) data for all specimens of <italic><tp:taxon-name><tp:taxon-name-part taxon-name-part-type="genus" reg="Prespelea">Prespelea</tp:taxon-name-part></tp:taxon-name></italic> examined.</p><media xlink:href="zookeys-685-105-s001.xlsx" mimetype="application" mime-subtype="vnd.openxmlformats-officedocument.spreadsheetml.sheet" position="float" orientation="portrait" xlink:type="simple" id="oo_145814.xlsx"/><permissions><license xlink:type="simple"><license-p>This dataset is made available under the Open Database License (http://opendatacommons.org/licenses/odbl/1.0/). The Open Database License (ODbL) is a license agreement intended to allow users to freely share, modify, and use this Dataset while maintaining this same freedom for others, provided that the original source and author(s) are credited.</license-p></license></permissions><attrib specific-use="authors">Michael S. Caterino, Laura M. Vásquez-Vélez</attrib></supplementary-material></tp:treatment-sec><ref-list><ref id="B3"><mixed-citation xmlns:xlink="http://www.w3.org/1999/xlink" xlink:type="simple">
          <person-group><name name-style="western"><surname>Park</surname><given-names>O</given-names></name></person-group> (<year>1956</year>) <article-title>New or little known pselaphid beetles from southeastern United States.</article-title> <source>Journal of the Tennessee Academy of Science</source> <volume>31</volume>(<issue>1</issue>): <fpage>54</fpage>–<lpage>100</lpage>.</mixed-citation></ref></ref-list></tp:taxon-treatment>
