# Supplementary material for: A revision of Prespelea Park (Staphylinidae, Pselaphinae)
Source: Zookeys. 2017 Jul 20;(685):105–30. doi: 10.3897/zookeys.685.13811 (PMC5646673; doi:10.3897/zookeys.685.13811)
Supplement: XML Treatment for Prespelea enigma [file zookeys.685.13811-treatment11.xml]

<!DOCTYPE tp:taxon-treatment
  PUBLIC "-//TaxonX//DTD Taxonomic Treatment Publishing DTD v0 20100105//EN" "tax-treatment-NSO.dtd">
<tp:taxon-treatment xmlns:tp="http://www.plazi.org/taxpub"><tp:treatment-meta><kwd-group><label>Taxon classification</label><kwd><named-content xmlns:xlink="http://www.w3.org/1999/xlink" content-type="kingdom">Animalia</named-content></kwd><kwd><named-content xmlns:xlink="http://www.w3.org/1999/xlink" content-type="order">Coleoptera</named-content></kwd><kwd><named-content xmlns:xlink="http://www.w3.org/1999/xlink" content-type="family">Staphylinidae</named-content></kwd></kwd-group><mixed-citation publication-type="journal"><person-group><name><surname>Caterino</surname><given-names>Michael S.</given-names></name><name><surname>Vásquez-Vélez</surname><given-names>Laura M.</given-names></name></person-group><article-title>A revision of <italic><tp:taxon-name><tp:taxon-name-part taxon-name-part-type="genus" reg="Prespelea">Prespelea</tp:taxon-name-part></tp:taxon-name></italic> Park (<tp:taxon-name><tp:taxon-name-part taxon-name-part-type="family">Staphylinidae</tp:taxon-name-part></tp:taxon-name>, <tp:taxon-name><tp:taxon-name-part taxon-name-part-type="subfamily">Pselaphinae</tp:taxon-name-part></tp:taxon-name>)</article-title><source>Zookeys</source><day>20</day><month>7</month><year>2017</year><volume>2017</volume><issue>685</issue><fpage>105</fpage><lpage>130</lpage><pub-id pub-id-type="doi">10.3897/zookeys.685.13811</pub-id></mixed-citation></tp:treatment-meta><tp:nomenclature><tp:taxon-name>
              <tp:taxon-name-part taxon-name-part-type="genus" reg="Prespelea">Prespelea</tp:taxon-name-part>
              <tp:taxon-name-part taxon-name-part-type="species" reg="enigma">enigma</tp:taxon-name-part>
              <object-id xmlns:xlink="http://www.w3.org/1999/xlink" content-type="zoobank" xlink:type="simple">http://zoobank.org/90333F47-56DC-4539-866F-AA6868E7EE45</object-id>
            </tp:taxon-name><tp:taxon-authority>Caterino &amp; Vásquez-Vélez</tp:taxon-authority><tp:taxon-status xmlns:xlink="http://www.w3.org/1999/xlink" xlink:type="simple">sp. n.</tp:taxon-status><xref ref-type="fig" rid="F1">Figs 5</xref><xref ref-type="fig" rid="F1">, 6</xref><xref ref-type="fig" rid="F4">, 21</xref><xref ref-type="fig" rid="F5">, 32</xref><xref ref-type="fig" rid="F6">, 44, Map 50</xref><!--PageBreak--></tp:nomenclature><tp:treatment-sec sec-type="type material" id="SECID0EPCBI"><title>Type material.</title><p>
              <bold>Holotype male</bold>: USA: NC: Macon Co., Jones Gap, <named-content xmlns:xlink="http://www.w3.org/1999/xlink" content-type="dwc:verbatimCoordinates" xlink:type="simple"><named-content content-type="geo-json" specific-use="{&#34;type&#34;:&#34;Point&#34;,&#34;coordinates&#34;:[-83.292300,35.078500]}" id="NCID0E1CBI" xlink:type="simple">35.0785°N, 83.2923°W</named-content></named-content>, S. Myers, vii.22.2015, sifted litter (CUAC000026531, DNA Extract MSC-2403). <bold>Other material</bold>: 4 males &amp; 6 females, NC: Macon Co., 11 mi. SW Franklin, Back Country info center, VIII-17/21–1990, hardwood litter nr. dead logs, S. O’Keefe; UNHM, <named-content xmlns:xlink="http://www.w3.org/1999/xlink" content-type="dwc:institutional_code" xlink:type="simple">FMNH</named-content>, <named-content xmlns:xlink="http://www.w3.org/1999/xlink" content-type="dwc:institutional_code" xlink:type="simple">CUAC</named-content>. 1 female: NC: Macon Co. Highlands, vi.8.1973, Coker Rhododendron Trail, litter under rhododendron, W. Suter; <named-content xmlns:xlink="http://www.w3.org/1999/xlink" content-type="dwc:institutional_code" xlink:type="simple">FMNH</named-content>.</p></tp:treatment-sec><tp:treatment-sec sec-type="diagnosis" id="SECID0EQDBI"><title>Diagnosis.</title><p>This species is externally indistinguishable from <italic><tp:taxon-name><tp:taxon-name-part taxon-name-part-type="genus" reg="Prespelea">P.</tp:taxon-name-part> <tp:taxon-name-part taxon-name-part-type="species" reg="copelandi">copelandi</tp:taxon-name-part></tp:taxon-name></italic> except in the following male characters: metaventrite elevated anteromedially to form small but distinct median tubercle about one-fourth metaventral length behind mesocoxae (Fig. <xref ref-type="fig" rid="F4">21</xref>), metaventrite moderately flattened behind; posteroapical corner of male metatrochanter produced to form short, incurved flange (Fig. <xref ref-type="fig" rid="F5">32</xref>), the whole trochanter being somewhat parallelogram-shaped; aedeagus with sides weakly sinuate toward apex, apicodorsal ridges weakly divergent to apical corners; apical margin subtruncate to weakly emarginate; internal sac with broad band of about 18 short, sclerotized teeth. Female not definitely associated. <abbrev xmlns:xlink="http://www.w3.org/1999/xlink" xlink:title="total length" id="ABBRID0EJEBI" xlink:type="simple">TL</abbrev> 1.76–1.88mm; Max. width (<abbrev xmlns:xlink="http://www.w3.org/1999/xlink" xlink:title="elytral width" id="ABBRID0ENEBI" xlink:type="simple">EW</abbrev>) 0.61–0.71mm.</p></tp:treatment-sec><tp:treatment-sec sec-type="distribution" id="SECID0EREBI"><title>Distribution.</title><p>This species is known from the type locality, a few miles WNW of Highlands, NC, and from a second locality approximately 20 km due west.</p></tp:treatment-sec><tp:treatment-sec sec-type="remarks" id="SECID0EWEBI"><title>Remarks.</title><p>This species is very similar to <italic><tp:taxon-name><tp:taxon-name-part taxon-name-part-type="genus" reg="Prespelea">P.</tp:taxon-name-part> <tp:taxon-name-part taxon-name-part-type="species" reg="copelandi">copelandi</tp:taxon-name-part></tp:taxon-name></italic>, but the male metaventral process is distinct, being located closer to the meso- than the metacoxae. The metatrochanteral processes of the two are very similar, but that of <italic><tp:taxon-name><tp:taxon-name-part taxon-name-part-type="genus" reg="Prespelea">P.</tp:taxon-name-part> <tp:taxon-name-part taxon-name-part-type="species" reg="enigma">enigma</tp:taxon-name-part></tp:taxon-name></italic> is wider and situated at or distad the midpoint of the trochanter’s posterior margin. Finally the aedeagus of <italic><tp:taxon-name><tp:taxon-name-part taxon-name-part-type="genus" reg="Prespelea">P.</tp:taxon-name-part> <tp:taxon-name-part taxon-name-part-type="species" reg="enigma">enigma</tp:taxon-name-part></tp:taxon-name></italic> is slightly broader and with a much squarer, only weakly emarginate apex, with a distinctly spinose internal sac, which <italic><tp:taxon-name><tp:taxon-name-part taxon-name-part-type="genus" reg="Prespelea">P.</tp:taxon-name-part> <tp:taxon-name-part taxon-name-part-type="species" reg="copelandi">copelandi</tp:taxon-name-part></tp:taxon-name></italic> lacks. Dissected specimens have the internal sac variably everted, so it is difficult to compare available specimens directly. However, one dissected male excluded from the type series appears to have somewhat better developed (longer) and more numerous spines on the internal sac than the type. The apex of the aedeagus of this specimen is also slightly more emarginate than that of the type. However, generalizations are impossible with such limited material. Our main basis for limiting the type series to the single male from Jones Gap is the availability of molecular data for that specimen. Interestingly, the molecular data suggest that this species may be closely related to <italic><tp:taxon-name><tp:taxon-name-part taxon-name-part-type="genus" reg="Prespelea">P.</tp:taxon-name-part> <tp:taxon-name-part taxon-name-part-type="species" reg="myersae">myersae</tp:taxon-name-part></tp:taxon-name></italic>, and this is supported to some extent by the presence of internal sac armature. In external morphology, however, <italic><tp:taxon-name><tp:taxon-name-part taxon-name-part-type="genus" reg="Prespelea">P.</tp:taxon-name-part> <tp:taxon-name-part taxon-name-part-type="species" reg="enigma">enigma</tp:taxon-name-part></tp:taxon-name></italic> and <italic><tp:taxon-name><tp:taxon-name-part taxon-name-part-type="genus" reg="Prespelea">P.</tp:taxon-name-part> <tp:taxon-name-part taxon-name-part-type="species" reg="myersae">myersae</tp:taxon-name-part></tp:taxon-name></italic> differ greatly, given the males’ well-developed eyes and wings in <italic><tp:taxon-name><tp:taxon-name-part taxon-name-part-type="genus" reg="Prespelea">P.</tp:taxon-name-part> <tp:taxon-name-part taxon-name-part-type="species" reg="enigma">enigma</tp:taxon-name-part></tp:taxon-name></italic>. Tentatively associated females have the pygidium broad and flat, the apical ventrite with strong transverse carina, concave behind, and the neck flattened beneath, but without median or lateral carinae.</p><p>One female specimen cited under ‘other material’ was initially labeled by John Wagner under his manuscript species ‘<italic><tp:taxon-name><tp:taxon-name-part taxon-name-part-type="genus" reg="Prespelea">P.</tp:taxon-name-part> <tp:taxon-name-part taxon-name-part-type="species" reg="suteri">suteri</tp:taxon-name-part></tp:taxon-name></italic>’. We have not used his intended name, and cannot unequivocally associate the specimen with this species, but have left his label on the specimen.</p><!--PageBreak--></tp:treatment-sec><tp:treatment-sec><!--Section generated to contain objects referenced in tp:taxon-treatment.--><fig id="F1" position="float" orientation="portrait"><label>Figures 1–6.</label><caption><p>Dorsal and lateral habitus of <tp:taxon-name><tp:taxon-name-part taxon-name-part-type="tribe">Speleobamini</tp:taxon-name-part></tp:taxon-name>. <bold>1–2</bold> <italic><tp:taxon-name><tp:taxon-name-part taxon-name-part-type="genus" reg="Speleobama">Speleobama</tp:taxon-name-part> <tp:taxon-name-part taxon-name-part-type="species" reg="vana">vana</tp:taxon-name-part></tp:taxon-name></italic> <bold>3–4</bold> <italic><tp:taxon-name><tp:taxon-name-part taxon-name-part-type="genus" reg="Prespelea">Prespelea</tp:taxon-name-part> <tp:taxon-name-part taxon-name-part-type="species" reg="morsei">morsei</tp:taxon-name-part></tp:taxon-name></italic> <bold>5–6</bold> <italic><tp:taxon-name><tp:taxon-name-part taxon-name-part-type="genus" reg="Prespelea">Prespelea</tp:taxon-name-part> <tp:taxon-name-part taxon-name-part-type="species" reg="enigma">enigma</tp:taxon-name-part></tp:taxon-name></italic>.</p></caption><graphic xmlns:xlink="http://www.w3.org/1999/xlink" xlink:href="zookeys-685-105-g001.jpg" position="float" orientation="portrait" xlink:type="simple" id="oo_145805.jpg"/></fig><fig id="F4" position="float" orientation="portrait"><label>Figures 12–22.</label><caption><p>Metaventrites, lateral (left) and posterior (right) views.<bold>12</bold> <italic><tp:taxon-name><tp:taxon-name-part taxon-name-part-type="genus" reg="Prespelea">P.</tp:taxon-name-part> <tp:taxon-name-part taxon-name-part-type="species" reg="quirsfeldi">quirsfeldi</tp:taxon-name-part></tp:taxon-name></italic> <bold>13</bold> <italic><tp:taxon-name><tp:taxon-name-part taxon-name-part-type="genus" reg="Prespelea">P.</tp:taxon-name-part> <tp:taxon-name-part taxon-name-part-type="species" reg="parki">parki</tp:taxon-name-part></tp:taxon-name></italic> <bold>14</bold> <italic><tp:taxon-name><tp:taxon-name-part taxon-name-part-type="genus" reg="Prespelea">P.</tp:taxon-name-part> <tp:taxon-name-part taxon-name-part-type="species" reg="minima">minima</tp:taxon-name-part></tp:taxon-name></italic> <bold>15</bold> <italic><tp:taxon-name><tp:taxon-name-part taxon-name-part-type="genus" reg="Prespelea">P.</tp:taxon-name-part> <tp:taxon-name-part taxon-name-part-type="species" reg="morsei">morsei</tp:taxon-name-part></tp:taxon-name></italic> <bold>16</bold> <italic><tp:taxon-name><tp:taxon-name-part taxon-name-part-type="genus" reg="Prespelea">P.</tp:taxon-name-part> <tp:taxon-name-part taxon-name-part-type="species" reg="divergens">divergens</tp:taxon-name-part></tp:taxon-name></italic> <bold>17</bold> <italic><tp:taxon-name><tp:taxon-name-part taxon-name-part-type="genus" reg="Prespelea">P.</tp:taxon-name-part> <tp:taxon-name-part taxon-name-part-type="species" reg="carltoni">carltoni</tp:taxon-name-part></tp:taxon-name></italic> <bold>18</bold> <italic><tp:taxon-name><tp:taxon-name-part taxon-name-part-type="genus" reg="Prespelea">P.</tp:taxon-name-part> <tp:taxon-name-part taxon-name-part-type="species" reg="myersae">myersae</tp:taxon-name-part></tp:taxon-name></italic> <bold>19</bold> <italic><tp:taxon-name><tp:taxon-name-part taxon-name-part-type="genus" reg="Prespelea">P.</tp:taxon-name-part> <tp:taxon-name-part taxon-name-part-type="species" reg="georgiensis">georgiensis</tp:taxon-name-part></tp:taxon-name></italic> <bold>20</bold> <italic><tp:taxon-name><tp:taxon-name-part taxon-name-part-type="genus" reg="Prespelea">P.</tp:taxon-name-part> <tp:taxon-name-part taxon-name-part-type="species" reg="copelandi">copelandi</tp:taxon-name-part></tp:taxon-name></italic> and <italic><tp:taxon-name><tp:taxon-name-part taxon-name-part-type="genus" reg="Prespelea">P.</tp:taxon-name-part> <tp:taxon-name-part taxon-name-part-type="species" reg="basalis">basalis</tp:taxon-name-part></tp:taxon-name></italic> (indistinguishable in this feature) <bold>21</bold> <italic><tp:taxon-name><tp:taxon-name-part taxon-name-part-type="genus" reg="Prespelea">P.</tp:taxon-name-part> <tp:taxon-name-part taxon-name-part-type="species" reg="enigma">enigma</tp:taxon-name-part></tp:taxon-name></italic> <bold>22</bold> <italic><tp:taxon-name><tp:taxon-name-part taxon-name-part-type="genus" reg="Prespelea">P.</tp:taxon-name-part> <tp:taxon-name-part taxon-name-part-type="species" reg="wagneri">wagneri</tp:taxon-name-part></tp:taxon-name></italic>.</p></caption><graphic xmlns:xlink="http://www.w3.org/1999/xlink" xlink:href="zookeys-685-105-g004.jpg" position="float" orientation="portrait" xlink:type="simple" id="oo_145808.jpg"/></fig><fig id="F5" position="float" orientation="portrait"><label>Figures 23–33.</label><caption><p>Metatrochanters, ventral view. <bold>23</bold> <italic><tp:taxon-name><tp:taxon-name-part taxon-name-part-type="genus" reg="Prespelea">P.</tp:taxon-name-part> <tp:taxon-name-part taxon-name-part-type="species" reg="quirsfeldi">quirsfeldi</tp:taxon-name-part></tp:taxon-name></italic> <bold>24</bold> <italic><tp:taxon-name><tp:taxon-name-part taxon-name-part-type="genus" reg="Prespelea">P.</tp:taxon-name-part> <tp:taxon-name-part taxon-name-part-type="species" reg="parki">parki</tp:taxon-name-part></tp:taxon-name></italic> <bold>25</bold> <italic><tp:taxon-name><tp:taxon-name-part taxon-name-part-type="genus" reg="Prespelea">P.</tp:taxon-name-part> <tp:taxon-name-part taxon-name-part-type="species" reg="minima">minima</tp:taxon-name-part></tp:taxon-name></italic> <bold>26</bold> <italic><tp:taxon-name><tp:taxon-name-part taxon-name-part-type="genus" reg="Prespelea">P.</tp:taxon-name-part> <tp:taxon-name-part taxon-name-part-type="species" reg="morsei">morsei</tp:taxon-name-part></tp:taxon-name></italic> <bold>27</bold> <italic><tp:taxon-name><tp:taxon-name-part taxon-name-part-type="genus" reg="Prespelea">P.</tp:taxon-name-part> <tp:taxon-name-part taxon-name-part-type="species" reg="divergens">divergens</tp:taxon-name-part></tp:taxon-name></italic> <bold>28</bold> <italic><tp:taxon-name><tp:taxon-name-part taxon-name-part-type="genus" reg="Prespelea">P.</tp:taxon-name-part> <tp:taxon-name-part taxon-name-part-type="species" reg="carltoni">carltoni</tp:taxon-name-part></tp:taxon-name></italic> <bold>29</bold> <italic><tp:taxon-name><tp:taxon-name-part taxon-name-part-type="genus" reg="Prespelea">P.</tp:taxon-name-part> <tp:taxon-name-part taxon-name-part-type="species" reg="myersae">myersae</tp:taxon-name-part></tp:taxon-name></italic> <bold>30</bold> <italic><tp:taxon-name><tp:taxon-name-part taxon-name-part-type="genus" reg="Prespelea">P.</tp:taxon-name-part> <tp:taxon-name-part taxon-name-part-type="species" reg="georgiensis">georgiensis</tp:taxon-name-part></tp:taxon-name></italic> <bold>31</bold> <italic><tp:taxon-name><tp:taxon-name-part taxon-name-part-type="genus" reg="Prespelea">P.</tp:taxon-name-part> <tp:taxon-name-part taxon-name-part-type="species" reg="copelandi">copelandi</tp:taxon-name-part></tp:taxon-name></italic> <bold>32</bold> <italic><tp:taxon-name><tp:taxon-name-part taxon-name-part-type="genus" reg="Prespelea">P.</tp:taxon-name-part> <tp:taxon-name-part taxon-name-part-type="species" reg="basalis">basalis</tp:taxon-name-part></tp:taxon-name></italic> and <italic><tp:taxon-name><tp:taxon-name-part taxon-name-part-type="genus" reg="Prespelea">P.</tp:taxon-name-part> <tp:taxon-name-part taxon-name-part-type="species" reg="enigma">enigma</tp:taxon-name-part></tp:taxon-name></italic> (indistinguishable in this feature) <bold>33</bold> <italic><tp:taxon-name><tp:taxon-name-part taxon-name-part-type="genus" reg="Prespelea">P.</tp:taxon-name-part> <tp:taxon-name-part taxon-name-part-type="species" reg="wagneri">wagneri</tp:taxon-name-part></tp:taxon-name></italic>.</p></caption><graphic xmlns:xlink="http://www.w3.org/1999/xlink" xlink:href="zookeys-685-105-g005.jpg" position="float" orientation="portrait" xlink:type="simple" id="oo_145809.jpg"/></fig><fig id="F6" position="float" orientation="portrait"><label>Figures 34–47.</label><caption><p>Aedeagus, mostly dorsal view (except 35). Parameres omitted except from <bold>34, 35</bold> and <bold>47</bold>. <bold>34</bold> <italic><tp:taxon-name><tp:taxon-name-part taxon-name-part-type="genus" reg="Prespelea">P.</tp:taxon-name-part> <tp:taxon-name-part taxon-name-part-type="species" reg="quirsfeldi">quirsfeldi</tp:taxon-name-part></tp:taxon-name></italic> <bold>35</bold> <italic><tp:taxon-name><tp:taxon-name-part taxon-name-part-type="genus" reg="Prespelea">P.</tp:taxon-name-part> <tp:taxon-name-part taxon-name-part-type="species" reg="quirsfeldi">quirsfeldi</tp:taxon-name-part></tp:taxon-name></italic>, lateral view <bold>36</bold> <italic><tp:taxon-name><tp:taxon-name-part taxon-name-part-type="genus" reg="Prespelea">P.</tp:taxon-name-part> <tp:taxon-name-part taxon-name-part-type="species" reg="parki">parki</tp:taxon-name-part></tp:taxon-name></italic> <bold>37</bold> <italic><tp:taxon-name><tp:taxon-name-part taxon-name-part-type="genus" reg="Prespelea">P.</tp:taxon-name-part> <tp:taxon-name-part taxon-name-part-type="species" reg="minima">minima</tp:taxon-name-part></tp:taxon-name></italic> <bold>38</bold> <italic><tp:taxon-name><tp:taxon-name-part taxon-name-part-type="genus" reg="Prespelea">P.</tp:taxon-name-part> <tp:taxon-name-part taxon-name-part-type="species" reg="morsei">morsei</tp:taxon-name-part></tp:taxon-name></italic> <bold>39</bold> <italic><tp:taxon-name><tp:taxon-name-part taxon-name-part-type="genus" reg="Prespelea">P.</tp:taxon-name-part> <tp:taxon-name-part taxon-name-part-type="species" reg="divergens">divergens</tp:taxon-name-part></tp:taxon-name></italic> <bold>40</bold> <italic><tp:taxon-name><tp:taxon-name-part taxon-name-part-type="genus" reg="Prespelea">P.</tp:taxon-name-part> <tp:taxon-name-part taxon-name-part-type="species" reg="carltoni">carltoni</tp:taxon-name-part></tp:taxon-name></italic> <bold>41</bold> <italic><tp:taxon-name><tp:taxon-name-part taxon-name-part-type="genus" reg="Prespelea">P.</tp:taxon-name-part> <tp:taxon-name-part taxon-name-part-type="species" reg="myersae">myersae</tp:taxon-name-part></tp:taxon-name></italic> <bold>42</bold> <italic><tp:taxon-name><tp:taxon-name-part taxon-name-part-type="genus" reg="Prespelea">P.</tp:taxon-name-part> <tp:taxon-name-part taxon-name-part-type="species" reg="georgiensis">georgiensis</tp:taxon-name-part></tp:taxon-name></italic> <bold>43</bold> <italic><tp:taxon-name><tp:taxon-name-part taxon-name-part-type="genus" reg="Prespelea">P.</tp:taxon-name-part> <tp:taxon-name-part taxon-name-part-type="species" reg="copelandi">copelandi</tp:taxon-name-part></tp:taxon-name></italic> <bold>44</bold> <italic><tp:taxon-name><tp:taxon-name-part taxon-name-part-type="genus" reg="Prespelea">P.</tp:taxon-name-part> <tp:taxon-name-part taxon-name-part-type="species" reg="enigma">enigma</tp:taxon-name-part></tp:taxon-name></italic> <bold>45</bold> <italic><tp:taxon-name><tp:taxon-name-part taxon-name-part-type="genus" reg="Prespelea">P.</tp:taxon-name-part> <tp:taxon-name-part taxon-name-part-type="species" reg="basalis">basalis</tp:taxon-name-part></tp:taxon-name></italic> <bold>46</bold> <italic><tp:taxon-name><tp:taxon-name-part taxon-name-part-type="genus" reg="Prespelea">P.</tp:taxon-name-part> <tp:taxon-name-part taxon-name-part-type="species" reg="wagneri">wagneri</tp:taxon-name-part></tp:taxon-name></italic> <bold>47</bold> <italic><tp:taxon-name><tp:taxon-name-part taxon-name-part-type="genus" reg="Speleobama">Speleobama</tp:taxon-name-part> <tp:taxon-name-part taxon-name-part-type="species" reg="vana">vana</tp:taxon-name-part></tp:taxon-name></italic> (from Park, 1951).</p></caption><graphic xmlns:xlink="http://www.w3.org/1999/xlink" xlink:href="zookeys-685-105-g006.jpg" position="float" orientation="portrait" xlink:type="simple" id="oo_145810.jpg"/></fig></tp:treatment-sec></tp:taxon-treatment>
