# Supplementary material for: A revision of Prespelea Park (Staphylinidae, Pselaphinae)
Source: Zookeys. 2017 Jul 20;(685):105–30. doi: 10.3897/zookeys.685.13811 (PMC5646673; doi:10.3897/zookeys.685.13811)
Supplement: Supplementary material 1 — Specimen data for all material examined [file zookeys-685-105-s001.xlsx]

## Sheet: Sheet1
males	females	Genus	sp	State	County	AdminArea	Locality	Verb.Lat	Verb.Long	Dec. Lat.	Dec. Long.	Elev	Collectors	Date	method/ecology	type status	catalog numbers	DNA	dissected?	Notes
1		Prespelea	copelandi	TN	Blount	Great Smoky Mountains National Park	Cades Cove			35.6	-83.8		C.D. Copeland	Summer, 1953	berlese forest floor leaf mold	Holotype
1		Prespelea	copelandi	TN	Blount	Great Smoky Mountains National Park	White Oak Sink	251399	3946695	35.6328	-83.7453	920m	A.K. Tishechkin	2005-06-11	FIT		LSAM0092303		yes
1		Prespelea	copelandi	TN	Sevier	Great Smoky Mountains National Park	Porters Ck. Tr.	35d40'13"N	83d23'52"W	35.6703	-83.3978	870m	A.K. Tishechkin & A.R. Cline	2001-10-18	berlese old-growth		LSAM0016962		yes
1		Prespelea	copelandi	NC	Swain	Great Smoky Mountains National Park	Noland Divide Tr.	35.565dN	83.476dW	35.565	-83.476		B.E. Owens, A.E. Owens, J.J. Owens	2014-07-08	mixed hardwood/conifer litter		LSAM0296104	MSC-2412	yes
1		Prespelea	copelandi	NC	Swain	Great Smoky Mountains National Park	Noland Ck.	35d27.37'N	83d31.45'W	35.4564	-83.5244	550m	S. Higdon	2004-07-28	forest litter		LSAM0094900
1		Prespelea	copelandi	NC	Swain	Great Smoky Mountains National Park	Quietwalk across from Kanati Fok Trailhead	285913E	3940599N	35.586	-83.3629		C. Carlton	2002-07-20	riparian berlese		LSAM0092264
1		Prespelea	copelandi	NC	Swain	Great Smoky Mountains National Park	Deep Ck area looptrail at Sunkota Rg. Tr.	280436E	3928677N	35.4774	-83.42		C. Carlton	2002-07-25	berlese		LSAM0092334
1		Prespelea	copelandi	NC	Macon		Highlands (2 mi. NE)			35.07	-83.16		W. Suter	1973-05-30	pseudofork pine		FMNH			ms name 'P. suteri' Wagner
1		Prespelea	copelandi	NC	Jackson		Blue Ridge Pkwy., Haywood Gap			35.3133	-82.9537		S. Marshall	6/5-27/196?4	FIT		UNH		yes
1		Prespelea	copelandi	NC	Macon		10 mi SW Franklin, backcountry info cntr			35.0786	-83.5319		S. O'Keefe	1991-05-22	berlese oak/rhododendron		UNH		yes
1		Prespelea	enigma	NC	Macon		Jones Gap	35.0785dN	83.2923W	35.0785	-83.2923		S. Myers	2015-07-22	litter		CUAC000026531	MSC-2403	yes
4	6	Prespelea	enigma	NC	Macon		11 mi SW Franklin, backcountry info. Cntr.			35.0786	-83.5319		S. O'Keefe	8/17-21/1990	hardwood litter near dead logs		UNH		yes
	1	Prespelea	enigma	NC	Macon		Highlands, Coker Rh. Tr.			35.0552	-83.1859		W.R. Suter	1973-06-08	litter under rhododendron		FMNH
3	1	Prespelea	wagneri	GA	Union		Brasstown Bald			34.875	-83.811	2750ft	H.R. Steeves, J. D. Patrick	1963-08-11	rhododendron & softwood debris	Holotype & paratypes	FMNH	MSC-2410		ms name 'P. patricki' Wagner
3	3	Prespelea	wagneri	GA	Union		Brasstown Bald			34.875	-83.811	2750ft	H.R. Steeves, J. D. Patrick	1963-09-08	forest floor debris		FMNH			ms name 'P. patricki' Wagner
2	1	Prespelea	wagneri	GA	Union		Brasstown Bald			34.875	-83.811	2750ft	H.R. Steeves	1964-05-31	forest floor debris nr. Dead wood		FMNH			ms name 'P. patricki' Wagner
	1	Prespelea	wagneri	GA	Union		Brasstown Bald			34.875	-83.811	2750ft	H.R. Steeves, J. D. Patrick	1965-10-23	forest floor debris nr. rotten wood		FMNH			ms name 'P. patricki' Wagner
1		Prespelea	basalis	NC	Haywood	Great Smoky Mountains National Park	Cataloochee Rough Ridge Tr., lower	306360E	3940881N	35.5927	-83.1374		C. Carlton	2002-07-29	moist berlese		LSAM0092267
1		Prespelea	basalis	NC	Haywood	Great Smoky Mountains National Park	Caldwell Fork Tr.	30897E	3940883N	35.6311	-83.0881		C. Carlton & N. Lowe	2002-08-03	moist forest berlese		LSAM0091782	MSC-2418	yes
3		Prespelea	georgiensis	GA	Dade	Cloudland Canyon State Park				34.8391	-85.4839		H.R. Steeves	1962-07-07	forest floor debris	Holo- & paratypes	FMNH
1		Prespelea	georgiensis	GA	Dade	Cloudland Canyon State Park				34.8391	-85.4839		H.R. Steeves	1961-09-03	debris nr. Log	paratype	FMNH
	1	Prespelea	georgiensis	GA	Dade	Cloudland Canyon State Park		34d48.88'N	85d29.10'W	34.8152	-85.485	510m	I.M. Sokolov	2006-09-17	forest litter sifting	paratype	LSAM0108983
2	1	Prespelea	georgiensis	GA	Dade	Cloudland Canyon State Park				34.8391	-85.4839		W. Suter & J. Wagner	1961-09-03	floor litter at log on slope	paratypes	FMNH
	1	Prespelea	georgiensis	TN	Bledsoe	Fall Creek Falls State Park				35.6	-85.4		W. Suter & J. Wagner	1961-09-01	floor litter w/Rhododendron		FMNH
1		Prespelea	myersae	SC	Oconee	Sumter National Forest	Indian Camp Ck.	34.9899N	83.0724W	34.9899	-83.0724		M. Caterino & S. Myers	2015-05-04	leaf litter		CUAC000010576
1		Prespelea	myersae	SC	Oconee	Sumter National Forest	Indian Camp Ck.	34.9886N	83.0729W	34.9886	-83.0729		M. Caterino & S. Myers	2015-05-04	leaf litter		CUAC000010698
2	1	Prespelea	myersae	SC	Oconee	Sumter National Forest	Indian Camp Ck.	34.9903N	83.0723W	34.9903	-83.0723		M. Caterino & S. Myers	2015-05-04	leaf litter		CUAC000010645, CUAC000010631, CUAC000010647
	1	Prespelea	myersae	SC	Oconee	Sumter National Forest	East Fork	34.9846N	83.1018W	34.9846	-83.1018		M. Caterino & S. Myers	2015-05-04	leaf litter		CUAC000010746
	2	Prespelea	myersae	NC	Macon	Nantahala National Forest	Ellicott Rock Trail	35.0096N	83.1245W	35.0096	-83.1245		S. Myers	2015-07-18	leaf litter		CUAC000011201
	1	Prespelea	myersae	NC	Macon		Jones Gap	35.0785dN	83.2923W	35.0785	-83.2923		S. Myers	2015-07-22	leaf litter		CUAC000026996
1		Prespelea	myersae	NC	Macon		1 mi. NW Highlands			35.1	-83.2		Q. Wheeler	1981-08-16	leaf litter		FMNH?
1		Prespelea	myersae	NC	Macon		Highlands, Coker Rh. Tr.			35.0552	-83.1859		W.R. Suter	1973-06-08	litter under rhododendron		FMNH
1		Prespelea	myersae	GA	Rabun		Satolah			34.99	-83.19		D.S. Chandler	1983-05-29	rhododendron & mixed litter		UNH
2	3	Prespelea	myersae	NC	Macon		Highlands			35.05	-83.19		T.P. Copeland	1977-06-25			FMNH
1		Prespelea	myersae	NC	Macon		Highlands			35.05	-83.19		W. Suter	1973-05-28	buttress debris hemlock		FMNH
1		Prespelea	myersae	NC	Macon		Highlands			35.05	-83.19		W. Suter	1973-05-28	buttress debris rhododendron		FMNH
1		Prespelea	myersae	NC	Macon		Highlands, 5 mi. W			35.05	-83.28		W. Suter	1973-06-07	litter at log under rhododendron		FMNH
	1	Prespelea	myersae	NC	Jackson		Cashiers, 7 mi. SE, Whitewater Falls			35.03	-83.12		W. Suter	1973-05-13	litter at log under rhododendron		FMNH
1		Prespelea	myersae	GA	Rabun		Tally Mill Crk. @ Hwy 28						A. Smetana	1986-05-18			CNC
1		Prespelea	quirsfeldi	NC	Haywood		Cataloochee Divide			35.6	-83.07	5000 ft	E. D. Quirsfeld & A.S. Nicolay	1940-06-12	deep leaf mold in rhododendron thickets	paratype	FMNH		yes	slide mount by Park
1		Prespelea	quirsfeldi	NC	Haywood		Cataloochee Divide			35.6	-83.07	5000 ft	E. D. Quirsfeld & A.S. Nicolay	1940-06-14	deep leaf mold in rhododendron thickets	holotype	FMNH			not seen
	1	Prespelea	quirsfeldi	NC	Haywood		Cataloochee Divide			35.6	-83.07	5000 ft	E. D. Quirsfeld & A.S. Nicolay	1940-06-11	deep leaf mold in rhododendron thickets	paratype	FMNH			seen
	1	Prespelea	quirsfeldi	NC	Haywood		Cataloochee Divide			35.6	-83.07	5000 ft	E. D. Quirsfeld & A.S. Nicolay	1940-06-15	deep leaf mold in rhododendron thickets	paratype	CNC			unassociateable
	1	Prespelea	quirsfeldi	TN	Sevier		The Chimneys						E. D. Quirsfeld & A.S. Nicolay	1941-09-15	deep leaf mold in rhododendron thickets	paratype	CNC			sole female from unique locality - disregard.
1		Prespelea	quirsfeldi	TN	Blount	Great Smoky Mountains National Park	Cades Cove			35.6	-83.8	1700ft	W. Suter & J. Wagner	1960-06-08	leaf mold	compared with quirsfeldi type by JW & MSC	FMNH		yes
1	1	Prespelea	quirsfeldi	NC	Macon	Coweeta Hydro. Lab	Norton			35.0608	-83.4333	4055ft	H.R. Steeves, J. D. Patrick	1965-05-23	forest floor debris nr. rotten wood		FMNH	MSC-2417	yes	ms name 'P. coweetai' Wagner
1	1	Prespelea	quirsfeldi	NC	Macon	Coweeta Hydro. Lab	Norton			35.0608	-83.4333	4600ft	H.R. Steeves, J. D. Patrick	1964-09-27	rhododendron duff nr. Rotten wood		FMNH	MSC-2404	yes	ms name 'P. steevesi' Wagner
	1	Prespelea	quirsfeldi	NC	Macon	Coweeta Hydro. Lab	Norton			35.0608	-83.4333	3250ft	H.R. Steeves, J. D. Patrick	1964-09-27	rhododendron duff nr. Rotten wood		FMNH			ms name 'P. steevesi' Wagner
1		Prespelea	quirsfeldi	TN	Sevier	Great Smoky Mountains National Park	Metcalf Bottoms	N35d40.48'	W83d38.528'			509m	J.-S. Park	2010-06-13	leaf litter		JoeParker	JP_DNA 180		not seen
5	5	Prespelea	parki	NC	Macon		11 mi SW Franklin, backcountry info. Cntr.			35.0786	-83.5319		S. O'Keefe	8/17-21/1990	hardwood litter near dead logs		UNH
1	2	Prespelea	parki	NC	Macon		10 mi SW Franklin, backcountry info cntr			35.0786	-83.5319		S. O'Keefe	1991-05-22	berlese oak/rhododendron		UNH
1		Prespelea	parki	GA	Union		Brasstown Bald			34.875	-83.811	2415ft	H.R. Steeves	1965-08-09	forest floor debris, hardwood		FMNH			ms name 'P. parki' Wagner
	2	Prespelea	parki	NC	Macon		Highlands			35.05	-83.19		T.P. Copeland	1977-06-25			FMNH
	1	Prespelea	parki	NC	Macon	Coweeta Hydro. Lab	Shope Fork			35.062	-83.435	3200ft	D.S. Chandler	1983-05-30			UNH
1		Prespelea	parki	NC	Graham	Joyce Kilmer Memorial Forest		35.3450N	83.9670W	35.345	-83.967		M. Caterino & S. Myers	2015-06-24	sifted litter	Holotype	CUAC000010972	MSC2405	yes
1	1	Prespelea	parki	NC	Graham	Joyce Kilmer Memorial Forest		35.3450N	83.9670W	35.345	-83.967		M. Caterino & S. Myers	2015-06-24	sifted litter	Paratypes	CUAC000010948, CUAC000010964	MSC2422
3		Prespelea	quirsfeldi or parki	TN	Cocke	Great Smoky Mountains National Park	Albright Grove Tr.	35d44'10"	83d16'45"	35.7361	-83.2792	1000m	C. Carlton, A. Tishechkin, V. Moseley	2001-06-29	old growth berlese		LSAM0002438, LSAM0016968, LSAM0016966
1		Prespelea	quirsfeldi or parki	TN	Sevier	Great Smoky Mountains National Park	Ramsey Cascade Tr. (middle)	35d42'34"	83d18'24"	35.7094	-83.3067	1300m	C. Carlton, V. Moseley	2002-03-21	forest litter		LSAM0014848
1		Prespelea	quirsfeldi or parki	NC	Swain	Great Smoky Mountains National Park	Flat Creek Trail	35d33'1"	83d10'21"	35.5503	-83.1725	1500m	A.K. Tishechkin	2001-07-31	leaf litter		LSAM0002499
4		Prespelea	quirsfeldi or parki	NC	Swain	Great Smoky Mountains National Park	Noland Divide Tr.	35d33'57"	83d28'36"	35.5658	-83.4767	1770m	A.K. Tishechkin	2003-07-19	leaf/moss mat litter		LSAM0080759, LSAM0080748, LSAM0080744, LSAM0080768
7		Prespelea	quirsfeldi or parki	TN	Sevier	Great Smoky Mountains National Park	Porters Ck. Tr.			35.696	-83.389		S. O'Keefe	2003-07-18	litter nr. Rotten logs		LSAM, 0091657, LSAM0091659, LSAM0091660, LSAM0091663, LSAM0091668, LSAM0091658, LSAM0091662	MSC2413, MSC2414
1		Prespelea	quirsfeldi or parki	NC	Swain	Great Smoky Mountains National Park	Appalachian Tr. At Beech Gap	35d28'27"	83d42'27"	35.4742	-83.7075	1650m	A.K. Tishechkin	2003-07-20	litter/rotten wood		LSAM0091891
1		Prespelea	quirsfeldi or parki	NC	Swain	Great Smoky Mountains National Park	Kephart Prong Tr.	35d35'36"	83d21'55"	35.5933	-83.3653	930m	A.K. Tishechkin	2003-07-20	litter		LSAM0091808
1		Prespelea	quirsfeldi or parki	TN	Sevier	Great Smoky Mountains National Park	Grapehard Ridge Tr.	35d41.68'	83d27.77'	35.693	-83.463	745m	V. Bayless & S. Gill	2004-08-01	litter		LSAM0094894
1		Prespelea	quirsfeldi or parki	TN	Blount	Great Smoky Mountains National Park	Rich Mt, 1.2 mi from Cades Cove Loop	35d36.85'	83d49.4'	35.6144	-83.8236	635m	R.T. Allen	2004-07-28	litter		LSAM0094974
1		Prespelea	quirsfeldi or parki	NC	Swain	Great Smoky Mountains National Park	Kanati Fork Tr.	284435E	3939504N	35.5758	-83.3789		C. Carlton	2002-07-22	moist berlese		LSAM0092350
3		Prespelea	quirsfeldi or parki	NC	Swain	Great Smoky Mountains National Park	Noland Divide Tr.	35.565dN	83.476dW	35.565	-83.476		B.E. Owens, A.E. Owens, J.J. Owens	2014-07-08	mixed hardwood/conifer litter		LSAM0296103, LSAM0296100, LSAM0296102	MSC2416
1	1	Prespelea	morsei	NC	Jackson	Balsam Mountain Preserve		35.3869N	83.1057W	35.3869	-83.1057		S. Myers	2015-06-16	oak-hickory litter	paratype	CUAC000025876
1		Prespelea	morsei	NC	Jackson	Balsam Mountain Preserve		35.3707N	83.1108W	35.3707	-83.1108		S. Myers	2015-06-20	acidic cove litter	holotype	CUAC000026234	MSC2406
1		Prespelea	morsei	NC	Jackson	Balsam Mountain Preserve		35.3703N	83.1216W	35.3703	-83.1216		S. Myers	2015-06-15	oak litter	paratype	CUAC000025652
	2	Prespelea	morsei	NC	Jackson	Balsam Mountain Preserve		35.3769N	83.1019W	35.3769	-83.1019		S. Myers	2015-06-15	oak litter	paratype	CUAC000025786, CUAC000025785
3	2	Prespelea	morsei	NC	Jackson	Balsam Mountain Preserve		35.3879N	83.1005W	35.3879	-83.1005		S. Myers	2015-06-16	oak litter	paratype	CUAC000026355, CUAC000026354, CUAC000026353, CUAC000026352
	1	Prespelea	morsei	NC	Jackson	Balsam Mountain Preserve		35.3772N	83.0921W	35.3772	-83.0921		S. Myers	2015-06-17	oak litter	paratype	CUAC000026024	MSC2420
	1	Prespelea	morsei	NC	Jackson	Balsam Mountain Preserve		35.3653N	83.1062W	35.3653	-83.1062		S. Myers	2015-06-17	oak litter	paratype	CUAC000026372
	1	Prespelea	morsei	NC	Jackson	Balsam Mountain Preserve		35.3808N	83.0971W	35.3808	-83.0971		S. Myers	2015-06-17	oak litter	paratype	CUAC000026009
1	1	Prespelea	morsei?	NC	McDowell	Pisgah National Forest	Courthouse Falls (CADL131)	35.2727N	82.8932W	35.2727	-82.8932		S. Myers	2015-07-23	hardwood litter			MSC2402, MSC2419
1		Prespelea	divergens	SC	Pickens		Sassafras Mt.	35.0634N	82.7760W	35.0634	-82.776		S. Myers	2015-06-10	litter		CUAC000025607
1		Prespelea	divergens	SC	Pickens		Sassafras Mt.	35.0579N	82.7705W	35.0579	-82.7705		S. Myers	2015-06-10	litter		CUAC000025636	MSC2407
1		Prespelea	divergens	NC	Macon		Highlands			35.05	-83.19		T.P. Copeland	1977-06-25			FMNH
1		Prespelea	divergens	NC	Macon		3 mi NW Highlands			35.0696	-83.2388		D.S. Chandler	1983-05-29	litter on water margin		UNH
2		Prespelea	minima	TN	Sevier	Great Smoky Mountains National Park	Beech Gap on Clingman Dome Rd. at Appalachian Tr. Crossing	35d36'36"	83d26'50"	35.61	-83.4472	1750m	C. Carlton, A. Tishechkin, V. Moseley	2001-06-28	forest litter	Holo- & paratype	LSAM009633, LSAM0002630
1		Prespelea	minima	TN	Sevier	Great Smoky Mountains National Park	Chimneys Picnic Area Nature Trail	35d38'6"	83d29'45"	35.635	-83.2388	891m	C. Carlton, A. Tishechkin, V. Moseley	2001-06-30	forest litter	paratype	LSAM0002893	MSC2415
1		Prespelea	carltoni	TN	Cocke	Great Smoky Mountains National Park	Hen Wallow Falls	35d46'22"	83d14'27"	35.7601	-83.238	580m	A.K. Tishechkin	2001-07-31	litter		LSAM0002535
1		Prespelea	carltoni	TN	Cocke	Great Smoky Mountains National Park	Snake Den Ridge Tr.	299077	3957780	35.7435	-83.222		C. Wright	2005-06-01			LSAM0092174
1		Prespelea	carltoni	NC	Haywood	Great Smoky Mountains National Park	Cataloochee area, Rough Fork Tr. (upper)	305981E	3940519N	35.5894	-83.1415		C. Carlton	2002-07-29	moist upland litter	paratype	LSAM0060036
2		Prespelea	carltoni	NC	Haywood	Great Smoky Mountains National Park	Cataloochee Rough Ridge Tr., lower	306360E	3940881N	35.5927	-83.1374		C. Carlton	2002-07-29	moist berlese	Holo & paratype	LSAM0092265, LSAM0092266	MSC2411
1		Prespelea	carltoni	NC	Jackson		Blue Ridge Parkway, nr. Grassy Ridge Mine			35.41	-83.05	1520m	A. Smetana	1986-05-27		paratype	CNC Coleo DNA Barcode Voucher 00162876
UNIDENTIFIABLE FEMALES FROM UNIQUE LOCALITIES
	1	Prespelea	copelandi group?	TN	Blount	Great Smoky Mountains National Park	lower Gregory Ridge Tr.	35d33.5'N	83d50.5'W	35.5583	-83.8417	630m	A.K. Tishechkin	2004-07-28	litter		LSAM0095565
	1	Prespelea	copelandi group?	NC	Swain		2 mi S Heintooga overlook			35.5	-83.2		C. Carlton	1990-06-01	beech-fir berlese		LSAM0094206
	1	Prespelea	copelandi group?	NC	Swain	Great Smoky Mountains National Park	Jenkins Ridge Tr., 1 mi from Appalachian Tr.	35d33.75'N	83d43.2'W	35.5625	-83.72	1540m	A.K. Tishechkin	2004-07-31	litter		LSAM0094955
	1	Prespelea		TN	Cocke	Great Smoky Mountains National Park	Maddron Bald Tr.			35.74	-83.28		R. Chenowith & J. Heiss	1977-06-19			LSAM0094205
	1	Prespelea		NC	Haywood	Great Smoky Mountains National Park	BRPW nr. Cove Field Ridge Overlook	35d25.84	83d21.15	35.431	-83.035	1420m	A.K. Tishechkin	2005-09-21			LSAM0092320			coordinates printed on label quite wrong
	3	Prespelea		NC	Haywood	Great Smoky Mountains National Park	Purchase Knob			35.586	-83.066		C. Carlton	2002-07-20			LSAM0092284, LSAM0092283		313124E	3939640N
	1	Prespelea		NC	Swain	Great Smoky Mountains National Park	Beech Gap Tr. @ Balsam Mt. Rd.	35d38.17	83d10.75	35.621	-83.211	1340m	J. Ciegler & M. Fitzgerald	2004-07-28			LSAM0094848			coordinates printed on label slightly wrong
	1	Prespelea	copelandi group?	TN	Cocke	Great Smoky Mountains National Park	Maddron Bald Tr.	294631E	3959236N	35.757	-83.271	2329ft	J. Cornell & S. Ranger	2006-08-08	litter 30" diam. Hemlock stump		LSAM0092664
	1	Prespelea		NC	Haywood	Great Smoky Mountains National Park	McKee Branch Tr.	310220E	3940349N	35.59	-83.09		C. Carlton	2002-07-16	moist upland litter		LSAM0092244
	1	Prespelea		TN	Sevier	Great Smoky Mountains National Park	Roaring Fork area, Rainbow Falls Tr.	275540E	3949710N	35.67	-83.49		C. Carlton	2002-08-01	moist forest berlese		LSAM0056879
	1	Prespelea		NC	Swain		Heintooga Overlook, dirt road to Cherokee Resv.			35.57	-83.18	3900-4500ft	Allen & Chenowith	1976-10-14	berlese		LSAM0094204
	1	Prespelea		TN	Cocke	Great Smoky Mountains National Park	Appalachian Tr. Nr. Davenport Gap	36d46.227	83d6.824	35.77	-83.12	645m	A.K. Tishechkin	2007-03-30	forest litter		LSAM0119798
	1	Prespelea		NC	Haywood	Great Smoky Mountains National Park	Mt. Sterling Gap	35d42.0	83d5.9	35.7	-83.1	1190m	R.T. Allen	2004-07-29	forest litter		LSAM0095563
	1	Prespelea		TN	Sevier	Great Smoky Mountains National Park	Elkmont			35.66	-83.58		J. Wagner & W. Suter	1959-09-22	rhododendron duff		FMNH
	2	Prespelea		TN	Sevier	Great Smoky Mountains National Park	Elkmont			35.66	-83.58		J. Wagner & W. Suter	1960-06-08	leaf duff		FMNH
	1	Prespelea		NC	Swain	Great Smoky Mountains National Park	Newfound Gap			35.61	-83.42	5000'	W. Suter & J. Wagner	1960-06-09	leaf duff		FMNH
ADDITIONAL UNIDENTIFIABLE FEMALES FROM DUPLICATED LOCALITIES
	1	Prespelea	copelandi group?	TN	Blount	Great Smoky Mountains National Park	Rich Mt, 1.2 mi from Cades Cove Loop	35d36.85'	83d49.4'	35.6144	-83.8236	635m	R.T. Allen	2004-07-28	litter		LSAM0091952
	1	Prespelea		NC	Swain	Great Smoky Mountains National Park	Deep Ck area looptrail at Sunkota Rg. Tr.	280436E	3928677N	35.4774	-83.42		C. Carlton	2002-07-25	berlese		LSAM0092333
	1	Prespelea		NC	Swain	Great Smoky Mountains National Park	Kanati Fork Tr.	284435E	3939504N	35.5758	-83.3789		C. Carlton	2002-07-22	moist berlese		LSAM0092349
	3	Prespelea	copelandi group?	TN	Cocke	Great Smoky Mountains National Park	Albright Grove Tr.	35d44'10"	83d16'45"	35.7361	-83.2792	1000m	C. Carlton, A. Cline, A. Tishechkin	2001-10-19	decid. berlese		LSAM0016963, LSAM0016967, LSAM0016965
	5	Prespelea	copelandi group?	TN	Sevier	Great Smoky Mountains National Park	Porters Ck. Tr.			35.696	-83.389		S. O'Keefe	2003-07-18	litter nr. Rotten logs		LSAM0091667, LSAM0091664, LSAM0091665, LSAM0091666, LSAM0091661
	1	Prespelea		NC	Swain	Great Smoky Mountains National Park	Appalachian Tr. At Beech Gap	35d28'27"	83d42'27"	35.4742	-83.7075	1650m	A.K. Tishechkin	2003-07-20	litter/rotten wood		LSAM0091886, LSAM0091888
	1	Prespelea	copelandi group?	NC	Swain	Great Smoky Mountains National Park	Flat Creek Trail	35d33'1"	83d10'21"	35.5503	-83.1725	1500m	A.K. Tishechkin	2001-07-31	leaf litter		LSAM0002501
	1	Prespelea		TN	Blount	Great Smoky Mountains National Park	Rich Mt, 1.2 mi from Cades Cove Loop	35d36.85'	83d49.4'	35.6144	-83.8236	635m	R.T. Allen	2004-07-28	litter		LSAM0094975
	1	Prespelea		TN	Sevier	Great Smoky Mountains National Park	Ramsey Cascade Tr.	38d42.53[SIC]	83d19.21			1165m	W.D. Merritt	2002-05-10	forest litter		LSAM0091944
	2	Prespelea		NC	Swain	Great Smoky Mountains National Park	Noland Divide Tr.	35.565dN	83.476dW	35.565	-83.476		B.E. Owens, A.E. Owens, J.J. Owens	2014-07-08	mixed hardwood/conifer litter		LSAM0272771, LSAM0296101
	1	Prespelea		NC	Swain	Great Smoky Mountains National Park	Noland Divide Tr.	35d33'57"	83d28'36"	35.5658	-83.4767	1770m	A.K. Tishechkin	2003-07-19	leaf/moss mat litter		LSAM0080762
	1	Prespelea		NC	Haywood	Great Smoky Mountains National Park	Cataloochee Rough Ridge Tr., lower	306360E	3940881N	35.5927	-83.1374		C. Carlton	2002-07-29	moist berlese		LSAM0092270
	1	Prespelea		NC	Macon		Highlands (2 mi. NE)			35.1	-83.2		W. Suter	1973-05-30	oak tree hole		FMNH
	1	Prespelea		TN	Sevier	Great Smoky Mountains National Park	Chimneys Campground					4000'	W. Suter & J. Wagner	1960-06-05	duff under liverwort		FMNH

## Sheet: forGoogleEarth
species	Latitude	Longitude	Icon Name
copelandi	35.6	-83.8	small_blue
copelandi	35.6328	-83.7453	small_blue
copelandi	35.6703	-83.3978	small_blue
copelandi	35.4564	-83.5244	small_blue
copelandi	35.586	-83.3629	small_blue
copelandi	35.4774	-83.42	small_blue
copelandi	35.565	-83.476	small_blue
copelandi1	35.0785	-83.2923	small_green
copelandi1	35.0786	-83.5319	small_green
copelandi1	35.1	-83.2	small_green
copelandi1	35.0786	-83.5319	small_green
copelandi1	35.3133	-82.9537	small_green
copelandi1	35.0552	-83.1859	small_green
copelandi2	34.875	-83.811	small_yellow
copelandi2	34.875	-83.811	small_yellow
copelandi2	34.875	-83.811	small_yellow
copelandi2	34.875	-83.811	small_yellow
copelandi3	35.5927	-83.1374	small_red
copelandi3	35.6311	-83.0881	small_red
georgiensis	34.8391	-85.4839	small_purple
georgiensis	34.8391	-85.4839	small_purple
georgiensis	34.8152	-85.485	small_purple
georgiensis	34.8391	-85.4839	small_purple
georgiensis	35.6	-85.4	small_purple
ellicott	34.9899	-83.0724	measle_turquoise
ellicott	34.9886	-83.0729	measle_turquoise
ellicott	34.9903	-83.0723	measle_turquoise
ellicott	34.9846	-83.1018	measle_turquoise
ellicott	35.0096	-83.1245	measle_turquoise
ellicott	35.0785	-83.2923	measle_turquoise
ellicott	35.1	-83.2	measle_turquoise
ellicott	35.0552	-83.1859	measle_turquoise
ellicott	34.99	-83.19	measle_turquoise
ellicott	35.05	-83.19	measle_turquoise
ellicott	35.05	-83.19	measle_turquoise
ellicott	35.05	-83.19	measle_turquoise
ellicott	35.05	-83.28	measle_turquoise
ellicott	35.03	-83.12	measle_turquoise
quirsfeldi	35.6	-83.8	small_pink
quirsfeldi	35.0608	-83.4333	small_pink
quirsfeldi	35.0608	-83.4333	small_pink
quirsfeldi	35.0608	-83.4333	small_pink
parki	35.0786	-83.5319	small_pink
parki	35.0786	-83.5319	small_pink
parki	34.875	-83.811	small_pink
parki	35.05	-83.19	small_pink
parki	35.062	-83.435	small_pink
parki	35.345	-83.967	small_pink
quirsfeldi or parki	35.7361	-83.2792	small_pink
quirsfeldi or parki	35.7094	-83.3067	small_pink
quirsfeldi or parki	35.5503	-83.1725	small_pink
quirsfeldi or parki	35.5658	-83.4767	small_pink
quirsfeldi or parki	35.696	-83.389	small_pink
quirsfeldi or parki	35.4742	-83.7075	small_pink
quirsfeldi or parki	35.5933	-83.3653	small_pink
quirsfeldi or parki	35.693	-83.463	small_pink
quirsfeldi or parki	35.6144	-83.8236	small_pink
quirsfeldi or parki	35.5758	-83.3789	small_pink
quirsfeldi or parki	35.565	-83.476	small_pink
balsam	35.3869	-83.1057	small_orange
balsam	35.3707	-83.1108	small_orange
balsam	35.3703	-83.1216	small_orange
balsam	35.3769	-83.1019	small_orange
balsam	35.3879	-83.1005	small_orange
balsam	35.3772	-83.0921	small_orange
balsam	35.3653	-83.1062	small_orange
balsam	35.3808	-83.0971	small_orange
balsam?	35.2727	-82.8932	small_orange
sassafras	35.0634	-82.776	small_gray
sassafras	35.0579	-82.7705	small_gray
sassafras	35.05	-83.19	small_gray
sassafras	35.0696	-83.2388	small_gray
narrowmetavent	35.61	-83.4472	small_black
narrowmetavent	35.635	-83.2388	small_black
broadmetatroch	35.7601	-83.238	star_green
broadmetatroch	35.7435	-83.222	star_green
broadmetatroch	35.5894	-83.1415	star_green
broadmetatroch	35.5927	-83.1374	star_green
female	35.5583	-83.8417	measle_white
female	35.5	-83.2	measle_white
female	35.5625	-83.72	measle_white
female	35.74	-83.28	measle_white
