# Supplementary material for: A revision of Prespelea Park (Staphylinidae, Pselaphinae)
Source: Zookeys. 2017 Jul 20;(685):105–30. doi: 10.3897/zookeys.685.13811 (PMC5646673; doi:10.3897/zookeys.685.13811)
Supplement: Supplementary material 2 — Phylogenetic character data [file zookeys-685-105-s002.nex]

#NEXUS

BEGIN DATA;
DIMENSIONS  NTAX=29 NCHAR=852;
FORMAT DATATYPE=standard  MISSING=N GAP=- SYMBOLS = "  0 1 2 3 A G T C";

MATRIX
Speleobama					22321N1N3212112212222NNNNNNNNNNNNNNNNNNNNNNNNNNNNNNNNNNNNNNNNNNNNNNNNNNNNNNNNNNNNNNNNNNNNNNNNNNNNNNNNNNNNNNNNNNNNNNNNNNNNNNNNNNNNNNNNNNNNNNNNNNNNNNNNNNNNNNNNNNNNNNNNNNNNNNNNNNNNNNNNNNNNNNNNNNNNNNNNNNNNNNNNNNNNNNNNNNNNNNNNNNNNNNNNNNNNNNNNNNNNNNNNNNNNNNNNNNNNNNNNNNNNNNNNNNNNNNNNNNNNNNNNNNNNNNNNNNNNNNNNNNNNNNNNNNNNNNNNNNNNNNNNNNNNNNNNNNNNNNNNNNNNNNNNNNNNNNNNNNNNNNNNNNNNNNNNNNNNNNNNNNNNNNNNNNNNNNNNNNNNNNNNNNNNNNNNNNNNNNNNNNNNNNNNNNNNNNNNNNNNNNNNNNNNNNNNNNNNNNNNNNNNNNNNNNNNNNNNNNNNNNNNNNNNNNNNNNNNNNNNNNNNNNNNNNNNNNNNNNNNNNNNNNNNNNNNNNNNNNNNNNNNNNNNNNNNNNNNNNNNNNNNNNNNNNNNNNNNNNNNNNNNNNNNNNNNNNNNNNNNNNNNNNNNNNNNNNNNNNNNNNNNNNNNNNNNNNNNNNNNNNNNNNNNNNNNNNNNNNNNNNNNNNNNNNNNNNNNNNNNNNNNNNNNNNNNNNNNNNNNNNNNNNNNNNNNNNNNNNNNNNNNNNNNNNNNNNNNNNNNNNNNNNNNNNNNNNNNNNNNNNNNNNNNNNNNNNNNNNNNNNNNNNNNNNNNNNNNNNNNNNNNNNNNNNNNNNNNNNNNNNNNNNNNNNNNNNNNNNNNNNNNNNNNNNN
2401_Prespelea_myersae		212223231222211121211ACATCCAGAAGTTTATATTTTAATTCTCCCTGGATTCGGATTAATTTCCCATATCATTAGTCAGGAAAGAGGAAAAAAAGAAACTTTTGGATCTTTAAGAATAATTTATGCAATAATAACAATTGGTTTATTAGGATTTTTAGTATGGGCCCATCATATATTTACTATTGGCATAGATGTTGACACACAAGCTTATTTTACCTCTGCCACAATAATTATTGCTATTCCTACTGGAATTAAGATTTTTAGATGAATAACTACTTTAAGAGGAATTCAATTAAATTATTCTCCTTCAATATTTTGAAGAATTGGATTTATTTTATTATTTACAATTGGAGGATTAACTGGAATCATTTTAGCTAATTCCTCTATTGATATTATTTTACATGACACTTATTATGTAGTAGCTCATTTTCATTATGTTTTATCAATAGGTGCAGTTTTTACTATTATAGCAAGATTAATTTATTGATTTCCTCTATTTACTGGATTAACATTAAATATTAATTTTCTAAAAATTCAATTCTTTACTATATTTATTGGAGTAAATATAACTTTCTTCCCCCAACATTTTTTAGGATTAACTGGAATACCTCGCCGATATTCTGATTATCCAGATTCTTTTATAACATGAAATATAATTTCCTCAATTGGATCATTAATTTCTATAATTGCAATAATTATTTTTTTATTTATTTTATGAGAAAGAATATCTTCTTTACGTAAATCTTTTATATCTACAAATATATCATCATCTCTTGAATGATTTCNNNNNAATTACTTCCTCCGGCTGAGCATAGCTTCATAGAACTTCCTATATTAAGTAATTTC
2402_Prespelea_morsei		22222223222211221NNNNACATCCAGAAGTTTATATTTTGATTTTACCTGGATTTGGTTTAATTTCCCATATTATTAGACAAGAAAGAGGAAAAAAAGAAACATTTGGATCATTAAGAATAATCTATGCAATAATAACAATTGGATTATTAGGATTTCTAGTATGAGCTCATCATATATTTACTATTGGAATAGATGTAGATACACAAGCTTATTTTACTTCTGCTACAATAATTATTGCTATTCCTACTGGAATTAAAATTTTTAGATGAATAACTACTTTAAGAGGTATTCAATTAAATTATTCTCCTTCTATATTTTGAAGAATTGGATTTCTTTTATTATTTACTATTGGAGGATTAACTGGAATTATTTTAGCTAATTCATCTATTGATATTATTTTACATGATACTTATTATGTAGTAGCACATTTTCATTATGTTTTATCTATAGGTGCAGTTTTTACTATTATAGCAAGATTAATTTATTGATTCCCACTTTTCAGAGGATTAACACTAAATATTAATTTTTTAAAAATTCAATTTTTCATTATATTCATTGGAGTAAATATAACTTTTTTTCCCCAACATTTTTTAGGATTATCTGGAATACCTCGACGTTACTCTGATTATCCAGATTCTTTCATAATATGAAATATAATTTCATCAATTGGATCTATAATTTCTATAATTGCAATAATCATCTTTTTATTTATTTTATGAGAAAGATTATCTTCATTACGTAAATCTTTAATATCCTTAAATATATCTTCATCTATTGAATGATTTCNNNNNAATTATTCCCTCCTACTGAACATAGCTTTTTAGAGCTTCCAATATTAAATAATTTC
2403_Prespelea_enigma		211122221212212121211GCACCCAGAAGTTTATATTTTAATTCTCCCTGGATTCGGATTAATTTCCCATATCATTAGTCAAGAAAGAGGAAAAAAAGAAACTTTTGGATCTTTAAGAATAATTTATGCAATAATAACAATTGGTTTATTAGGATTTTTAGTATGAGCCCATCATATATTTACTATTGGTATAGATGTTGATACACAAGCTTATTTTACCTCTGCCACAATAATTATTGCTATTCCTACTGGAATTAAGATTTTTAGATGAATAACTACTTTAAGAGGAATTCAATTAAATTATTCTCCTTCAATATTTTGAAGAATTGGATTTATTTTATTATTTACAATTGGAGGATTAACTGGAATCATTTTAGCTAATTCCTCTATTGATATTATTTTACATGACACTTATTATGTAGTAGCTCATTTTCATTATGTTTTATCAATAGGTGCAGTTTTTACTATTATAGCAAGATTAATTTATTGATTTCCTCTATTTACTGGATTAACATTAAATATTAATTTTCTAAAAATTCAATTCTTTACTATATTTATTGGAGTAAATATAACTTTCTTCCCCCAACATTTTTTAGGATTAACTGGAATACCCCGCCGATATTCTGATTATCCAGATTCTTTTATGACATGAAATATAATTTCCTCAATTGGATCATTAATTTCTATAATTGCAATAATTATTTTTTTATTTATTTTATGAGAAAGAATATCTTCCTTTACANNNNNNNNNNNNNNNNNNNNNNNNNNNNNNNNNNNNNNNNNNNNNNNNNNNNNNNNNNNNNNNNNNNNNNNNNNNNNNNNNNNNNNNNNNNNNNNNNNNNNNNNNNN
2405_Prespelea_parki		2222222212N2122112122ACACCCAGAAGTTTATATTTTAATTTTACCTGGATTTGGTTTAATTTCCCATATTATTAGACAAGAAAGAGGAAAAAAAGAAACATTTGGATCATTAAGAATAATCTATGCAATAATAACAATTGGATTATTAGGATTTCTAGTATGAGCTCATCATATATTTACTATTGGAATAGATGTAGATACACAAGCTTATTTTACTTCCGCTACAATAATTATTGCTATTCCTACTGGAATTAAAATTTTTAGATGAATAACTACTTTAAGAGGTATTCAATTAAATTATTCTCCTTCTATATTTTGAAGAATTGGATTTCTTTTATTATTTACTATTGGAGGATTAACTGGAATTATTTTAGCTAATTCATCTATTGATATTATTTTACACGATACTTATTATGTAGTAGCACATTTTCATTATGTTTTATCTATAGGTGCAGTTTTTACTATTATAGCAAGATTAATTTATTGATTCCCACTTTTCAGAGGATTAACACTAAATATTAATTTTTTAAAAATTCAATTTTTCATTATATTCATTGGAGTAAATATAACTTTTTTCCCCCAACATTTTTTAGGATTATCTGGAATACCTCGACGTTACTCTGATTATCCAGATTCTTTCATAATATGAAATATAATTTCATCAATTGGATCTATAATTTCTATAATTGCAATAATCATCTTTTTATTTATTTTATGAGAAAGATTATTTTCATTACGTAAATCTTTAATATCCTTAAATATATCTTCATCTATTGAATGATTTCNNNNNAATTATTCCCTCCTACTGAGCATAGCTTTTTAGAGCTTCCAATATTAATTAATTTC
2406_Prespelea_morsei		222222231222111212122GCACCCAGAAGTTTATATTTTAATTTTACCTGGATTTGGTTTAATTTCCCATATTATTAGACAAGAAAGAGGAAAAAAAGAAACATTTGGATCATTAAGAATAATCTATGCAATAATAACAATTGGATTATTAGGATTTCTAGTATGAGCTCATCATATATTTACTATTGGAATAGATGTAGATACACAAGCTTATTTTACTTCCGCTACAATAATTATTGCTATTCCTACTGGAATTAAAATTTTTAGATGAATAACTACTTTAAGAGGTATTCAATTAAATTATTCTCCTTCTATATTTTGAAGAATTGGATTTCTTTTATTATTTACTATTGGAGGATTAACTGGAATTATTTTAGCTAATTCATCTATTGATATTATTTTACACGATACTTATTATGTAGTAGCACATTTTCATTATGTTTTATCTATAGGCGCAGTTTTTACTATTATAGCAAGATTAATTTATTGATTTCCACTTTTTAGAGGATTAACACTAAATATTAATTTTTTAAAAATTCAATTTTTCATTATATTTATTGGAGTAAATATAACTTTTTTCCCCCAACATTTTTTAGGATTATCTGGAATACCTCGACGTTACTCTGATTATCCAGATTCTTTCATAATATGAAATATAATTTCATCAATTGGATCTATAATTTCTATAATTGCAATAATCATCTTTTTATTTATTTTATGAGAAAGATTATCTTCATTACGTAAATCTTTAATATCCTTAAATATATCTTCATCTATTGAATGATTTCNNNNNAATTATTCCCTCCTGCTGAGCATAGCTTTTTAGAGCTTCCAATATTAAATAATTTC
2407_Prespelea_divergens	22222323222211211NNNNACATCCTGAAGTTTATATTTTAATTTTACCTGGATTTGGTTTAATTTCTCATATTATTAGACAAGAAAGAGGAAAAAAAGAAACATTTGGATCATTAAGAATAATCTATGCAATAATAACAATTGGATTATTAGGATTTCTAGTATGAGCACATCATATATTTACTATTGGAATAGATGTAGATACACAAGCTTATTTTACTTCTGCTACAATAATTATTGCTATCCCTACTGGAATTAAAATTTTTAGATGAATAACTACTTTAAGAGGTATTCAATTAAATTATTCTCCTTCTATATTTTGAAGAATTGGATTTCTTTTATTATTTACTATTGGAGGATTAACTGGAATTATTTTAGCTAATTCATCTATTGATATTATTTTACACGATACTTATTATGTAGTAGCACATTTTCATTATGTTTTATCTATAGGTGCAGTTTTTACTATTATAGCAAGATTAATTTATTGATTCCCCCTTTTTAGAGGACTAACACTAAATATTAATTTTTTAAAAATTCAATTTTTCATTATATTTATTGGAGTAAATATAACTTTTTTCCCCCAACATTTTTTAGGATTATCCGGAATACCTCGACGATACTCTGATTATCCAGATTCTTTCATAATATGAAATATAATTTCATCAATTGGATCTATAATTTCTATAATTGCAATAATCATCTTCTTATTTATTTTATGAGAAAGATTATCTTCATTACGTAAATCTTTAATATCCTTAAACATATCCTCATCTATTGAATGATTTCNNNNNAATTATTTCCCCCTACTGAGCATAGCTTTTTAGAACTTCCAATATTAAGTAATTTC
2408_Prespelea_myersae		212223231222211121211ACATCCAGAAGTTTATATTTTAATTCTCCCTGGATTCGGATTAATTTCCCATATCATTAGTCAAGAAAGAGGAAAAAAAGAAACTTTTGGATCTTTAAGAATAATTTATGCAATAATAACAATTGGTTTATTAGGATTTTTAGTATGAGCCCATCATATATTTACTATTGGTATAGATGTTGACACACAAGCTTATTTTACCTCTGCCACAATAATTATTGCTATTCCTACTGGAATTAAGATTTTTAGATGAATAACTACTTTAAGAGGAATTCAATTAAATTATTCTCCTTCAATATTTTGAAGAATTGGATTTATTTTATTATTTACAATTGGAGGATTAACTGGAATCATTTTAGCTAATTCCTCTATTGATATTATTTTACATGACACTTATTATGTAGTAGCTCATTTTCATTATGTTTTATCAATAGGTGCAGTTTTTACTATTATAGCAAGATTAATTTATTGATTTCCTCTATTTACTGGATTAACATTAAATATTAATTTTCTAAAAATTCAATTCTTTACTATATTTATTGGAGTAAATATAACTTTCTTCCCCCAACATTTTTTAGGATTAACTGGAATACCCCGCCGATATTCTGATTATCCAGATTCTTTTATAACATGAAATATAATTTCCTCAATTGGATCATTAATTTCTATAATTGCAATAATTATTTTTTTATTTATTTTATGAGAAAGAATATCTTCTTTACGTAAATCTTTANTATCTACAAATATATCATCATCTCTTGAATGATTTCNNNNNAATTACTTCCTCCGGCTGAGCATAGCTTCATAGAACTTCCTATATTAAGTAATTTC
180_Prespelea_quirsfeldi 	222222221222112112122ACATCCTGAAGTTTATATTTTAATTTTACCTGGATTTGGTTTAATCTCCCATATTATTAGACAAGAAAGAGGAAAAAAAGAAACATTTGGGTCCTTAAGAATAATTTATGCAATAATAACAATTGGATTATTAGGATTTTTAGTATGAGCTCATCATATATTTACTATTGGAATAGATGTAGATACACAAGCTTATTTTACTTTCGCTACAATAATTATCGCTATTCCTACTGGAATTAAAATTTTTAGATGAATAACTACCTTAAGAGGAATCCAATTAAATTACTCTCCCTCTATACTCTGGAGAATTGGATTTCTTTTATTATTTACTATTGGAGGATTAACTGGAATTATTTTAGCTAATTCATCTATTGATATTATTTTACATGATACCTATTATGTAGTAGCTCATTTTTATTATGTTTTATCTATAGGCGCAGTTTTTACTATTATAGCAAGATTAATCTATTGATTTCCTCNTTTTAGAGGATTAACACTAAACATTAATTTTTTNNNNNNNNNNNNNNNNATTATATTTATTGGGGTAAATATAACTTTTTTCCCCCAACATTTCTTAGGATTATCTGGAATACCTCGCCGATATTCTGATTATCCAGATTCTTTTATAACATGAAATATAATTTCATCAATTGGATCTATAATTTCTATAATTACAATAATTATCTTTTTATTTATTTTATGAGAAAGATTATCTTCATTACGTAAATCTTTAATATCTATAAATATATCTTCATCTATTGAATGATTTCNNNNNAATTATTCCCCCCTGCTGAGCATAGCTTTTTAGAACTCCCAATATTAAATAATTTC
2412_P_copelandi			22111N22121221221NNNNNNNNNNNGAAGTCTATATTTTAATTTTACCTGGATTTGGTTTAATCTCCCATATTATTAGACAAGAAAGAGGAAAAAAAGAAACATTTGGATCATTAAGAATAATCTATGCAATAATAACAATTGGATTATTAGGATTCCTAGTATGGGCTCACCATATATTTACTATTGGAATAGATGTAGATACACAAGCTTATTTTACTTCTGCCACAATAATTATTGCTATTCCTACCGGAATTAAAATTTTTAGATGAATAACTACTCTAAGAGGTATCCAATTAAATTATTCTCCTTCTATATTTTGAAGAATTGGATTTCTTTTATTATTCACTATCGGAGGATTAACTGGAATCATTTTAGCTAATTCATCTATTGATATTATTTTACATGATACTTATTATGTAGTAGCACATTTTCACTATGTTTTATCAATAGGTGCAGTTTTTACTATTATAGCAAGATTAATTTATTGATTTCCCCTTTTTAGAGGATTAACACTAAATATTAATTTTTTAAAAATTCAATTTTTCATTATATTTATTGGAGTAAACATAACTTTTTTCCCTCAACATTTCTTAGGATTATCCGGAATACCTCGACGATATTCTGATTATCCAGATTCTTTCATAATATGAAATATAATTTCATCAATTGGATCTATAATTTCTATAATTGCAATAATTATTTTTTTATTTATTTTATGAGAAAGATTATCTTCATTACGTAAATCTTTAATATCCTTAAATATATCCTCATCTATTGAATGATTTCNNNNNAATTATTTCCCCCTACTGAGCATAGCTTTTTAGAACTTCCAATATTAAATAATTTC
2413_P_quirsfeldi			222222221222112112122NNNNNNNNNNNNNNNNNNNNNNNNNNNNNNNGGATTTGGTTTAATCTCCCATATTATTAGACAAGAAAGAGGAAAAAAAGAAACATTTGGATCATTAAGAATAATCTATGCAATAATAACAATTGGATTATTAGGATTCCTAGTATGAGCTCATCACATATTTACTATTGGAATAGATGTAGATACACAAGCTTATTTTACTTCTGCTACCATAATTATTGCTATCCCTACCGGAATTAAAATTTTTAGATGAATAACTACTTTAAGAGGAATTCAATTAAATTACTCCCCTTCTATTTTTTGAAGAATTGGATTTCTTTTATTATTTACAATTGGGGGATTAACTGGAATTATTTTAGCTAATTCATCTATTGATATTATTTTACATGATACTTATTATGTAGTAGCACATTTTCATTATGTTTTATCTATAGGTGCAGTTTTTGCTATTATAGCAAGATTAATTTATTGATTTCCTCTTTTTAGAGGATTAACATTAAACATTAATTTTTTAAAAATTCAATTTTTTATTATATTTATCGGAGTAAATATAACTTTTTTCCCCCCACACTTCTTAGGATTATCTGGAATACCCCGACGATATTCAGACTATCCAGATTCTTTTATAATATGAAATATAATTTCATCAACTGGATCCATAANNNNNNNNNNNNNNNNNNNNNNNNNNNNNNNNNNNNNNNNNNNNNNNNNNNNNNNNNNNNNNNNNNNNNNNNNNNNNNNNNNNNNNNNNNNNNNNNNNNNNNNNNNNNNNNNNNNNNNNNNNNNNNNNNNNNNNNNNNNNNNNNNNNNNNNNNNNNNNNNNNNNNNNNN
2419_P_morsei				22222223222211221NNNNNNNNNNNNNNNNNNNNNNNNNGATTTTACCTGGATTTGGTTTAATTTCCCATATTATTAGACAAGAAAGAGGAAAAAAAGAAACATTTGGATCATTAAGAATAATCTATGCAATAATAACAATTGGATTATTAGGATTTCTAGTATGAGCTCATCATATATTTACTATTGGAATAGATGTAGATACACAAGCTTATTTTACTTCTGCTACAATAATTATTGCTATTCCTACTGGAATTAAAATTTTTAGATGAATAACTACTTTAAGAGGTATTCAATTAAATTATTCTCCTTCTATATTTTGAAGAATTGGATTTCTTTTATTATTTACTATTGGAGGATTAACTGGAATTATTTTAGCTAATTCATCTATTGATATTATTTTACATGATACTTATTATGTAGTAGCACATTTTCATTATGTTTTATCTATAGGTGCAGTTTTTACTATTATAGCAAGATTAATTTATTGATTCCCACTTTTCAGAGGATTAACACTAAATATTAATTTTTTAAAAATTCAATTTTTCATTATATTCATTGGAGTAAATATAACTTTTTTTCCCCAACATTTTTTAGGATTATCTGGAATACCTCGACGTTACTCTGATTATCCAGATTCTTTCATAATATGAAATATAATTTCATCAATTGGATCTATAATTTCTATAATTGCAATAATCATCTTTTTATTTATTTTATGAGAAAGATTATCTTCATTACGTAAATCTTTAATATCTTTAAATATATCTTCATCTATTGAATGATTTCNNNNNAATTATTCCCTCCTACTGAACATAGCTTTTTNNNNNNNNNNNNNNNNNNNNNNNNN
2420_P_morsei				222222231222111212122NNNNNNNNNNNNNNNNNNNNNNNNNNNNNNNNNNNNNNNNNNNNNNNNNNNNNNNNNNNNNNNNNNNNNNNNNNNNNNNNNNNNNNNNNNNNNNNNNNNNNNNNNNNNNNNNNNNNNNNNNNNNNNNNNNNNNNNNNNNNNNNNNNNNNNNNNNNNNNNNNNNNNNNNNNNNNNNNNNNNNNNNNNNNNNNNNNNNNNNNNNNNNNNNNNNNNNNNNNNNNNNNNNNNNNNNNNNNNNNNNNNNNNNNNNNNNNNNNNNNNNNNNNNNNNNNNNNNNNNNNNNNNNNNNNNNNNNNNNNNNNNNNNNNNNNNNNNNNNNNNNNNNNNNNNNNNNNNNNNNNNNNNNGGAATTATTTTAGCTAATTCATCTATTGATATTATTTTACACGATACTTATTATGTAGTAGCACATTTTCATTATGTTTTATCTATAGGTGCAGTTTTTACTATTATAGCAAGATTAATTTATTGATTCCCACTTTTCACAGGATTAACACTAAATATTAATTTTTTAAAAATTCAATTTTTCATTATATTCATTGGAGTAAATATAACTTTTTTCCCCCAACATTTTTTAGGATTATCTGGAATACCTCGACGTTACTCTGATTATCCAGATTCTTTCATAATATGAAATATAATTTCATCAATTGGATCTATAATTTCTATAATTGCAATAATCATCTTTTTATTTATTTTATGAGAAAGATTATCTTCATTACGTAAATCTTTAATATCCTTAAATATATCTTCATCTATTGAATGATTTCNNNNNAATTATTCCCTCCTACTGAGCATAGCTTTTTAGAGCTTCCAATATTAAANNNNNNN
2422_P_parki				2222222212N2122112122NNNNNNNNNNNNNNNNNNNNNNNNNNNNNNNNNNNNNNNNNNNNNNNNNNNNNNNNNNNNNNNNNNNNNNGGAAAAAAAGAAACATTTGGATCATTAAGAATAATCTATGCAATAATAACAATTGGATTATTAGGATTTCTAGTATGAGCTCATCATATATTTACTATTGGAATAGATGTAGATACACAAGCTTATTTTACTTCCGCTACAATAATTATTGCTATTCCTACTGGAATTAAAATTTTTAGATGAATAACTACTTTAAGAGGTATTCAATTAAATTATTCTCCTTCTATATTTTGAAGAATTGGATTTCTTTTATTATTTACTATTGGAGGATTAACTGGAATTATTTTAGCTAATTCATCTATTGATATTATTTTACACGATACTTATTATGTAGTAGCACATTTTCATTATGTTTTATCTATAGGTGCAGTTTTTACTATTATAGCAAGATTAATTTATTGATTCCCACTTTTCAGAGGATTAACACTAAATATTAATTTTTTAAAAATTCAATTTTTCATTATATTCATTGGAGTAAATATAACTTTTTTCCCCCAACATTTTTTAGGATTATCTGGAATACCTCGACGTTACTCTGATTATCCAGATTCTTTCATAATATGAAATATAATTTCATCAATTGGATCTATAATTTCTATAATTGCAATAATCATCTTTTTATTTATTTTATGAGAAAGATTATTTTCATTACGTAAATCTTTAATATCCTTAAATATATCTTCATCTATTGAATGATTTCNNNNNAATTATTCCCTCCTACTGAGCATATCTTTTTACAGCTTCCAATATTAATTAATTNN
2424_Arianops				NNNNNNNNNNNNNNNNNNNNNACATCCAGAAGTTTATATTCTTATTTTACCCGGATTTGGATTAATCTCTCATATTATCAGTTTAGAAAGAAGAAAAAAAGAAACTTTTGGCAAATTAGGAATAATTTATGCAATAATAGCAATTGGATTATTAGGATTTATTGTTTGAGCTCATCATATATTTACTATTGGTATAGATGTTGATACTCGTGCTTATTTTACCTCAGCTACAATAATTATTGCTATTCCAACAGGAATTAAAATTTTTAGATGATTAACTACTCTACATGGAACTAATATTAATTATTCACCATCAATTATATGAGCTTTTGGATTTGTATTTTTATTTACTCTTGGAGGTCTTACAGGAATTATTTTAGCCAATTCATCTATTGATATCATTCTTCATGATACTTATTACGTTGTTGCACATTTTCATTATGTGTTATCAATAGGAGCAGTATTTGCAATTTTAGGAAGTTTAACTCAATGATTTCCTTTATTAACAGGTTTAAGATTTAATAAAAATTTCTTAAAAATTCAATTTTTAACTATATTTATAGGAGTAAATATAACCTTTTTTCCTCAACATTTTCTTGGTTTAAGAGGAATACCTCGACGTTATTCAGATTACCCTGATATATACACTCCATGAAATATTTTATCTTCTATTGGATCTTTAATCTCTTTAATTAGAATTTTTATTTTAATTTTTAATCTATGAGAATCTTTTTCCGCTTTACGAAAGTCTATTTCCCCTAATAGATTAAATTCAACAATTGAATGATTCCNNNNNAATGACTTCCACCAGCAGAACATAGATTCTCTGAATTACCTGCCCTAATTAAATTC
2416_P_quirsfeldi			222222221222112112122ACATCCAGAAGTTTATATTTTAATTTTACCTGGATTTGGTTTAATCTCCCATATTATTAGACAAGAAAGAGGAAAAAAAGAAACATTTGGATCATTAAGAATAATCTATGCAATAATAACAATTGGATTATTAGGATTTCTAGTATGAGCTCATCATATATTTACTATCGGAATAGATGTAGATACACAAGCCTATTTTACTTCTGCTACAATAATTATTGCTATTCCTACTGGAATTAAAATTTTTAGATGAATAACTACTTTAAGAGGTATTCAATTAAATTATTCTCCTTCTATATTTTGAAGAATTGGATTTCTTTTATTATTTACTATTGGAGGATTAACTGGAATCATTTTAGCTAATTCATCAATTGATATTATTTTACATGATACTTATTATGTAGTAGCACACTTTCATTATGTTTTATCTATAGGTGCAGTTTTTACTATTATAGCAAGATTAATTTATTGATTTCCCCTCTTTAGAGGATTAACATTAAATATTAATTTTTTAAAAATCCAATTTTTTACTATATTTATTGGAGTAAATATAACTTTTTTTCCTCAACATTTCTTAGGATTATCCGGAATACCCCGACGATATTCTGATTATCCAGATTCCTTCATAATATGAAATATAATTTCATCAATTGGATCTATAATTTCTATAATTGCAATAATCATCTTTTTATTTATTTTATGAGAAAGATTATTCTCATTACGTAAATCTTTAATATCCTTAAATATATCCTCATCTATTGAATGATTTCNNNNNAATTATTTCCCCCTACTGAGCATAGCTTTTTAGAGCTTCCAATATTAAATAATTTC
2417_P_quirsfeldi			222222221222112112122ACATCCAGAAGTTTATATTTTAATTTTACCTGGATTTGGTTTAATCTCCCATATTATTAGACAAGAAAGAGGAAAAAAAGAAACATTTGGATCATTAAGAATAATCTATGCAATAATAACAATTGGATTATTAGGATTTCTAGTATGAGCTCATCATATATTTACTATCGGAATAGATGTAGATACACAAGCCTATTTTACTTCTGCTACAATAATTATTGCTATTCCTACTGGAATTAAAATTTTTAGATGAATAACTACTTTAAGAGGTATTCAATTAAATTATTCTCCTTCTATATTTTGAAGAATTGGATTTCTTTTATTATTTACTATTGGAGGATTAACTGGAATCATTTTAGCTAATTCATCAATTGATATTATTTTACATGATACTTATTATGTAGTAGCACACTTTCATTATGTTTTATCTATAGGTGCAGTTTTTACTATTATAGCAAGATTAATTTATTGATTTCCCCTCTTTAGAGGATTAACATTAAATATTAATTTTTTAAAAATCCAATTTTTTACTATATTTATTGGAGTAAATATAACTTTTTTTCCTCAACATTTCTTAGGATTATCCGGAATACCCCGACGATATTCTGATTATCCAGATTCCTTCATAATATGAAATATAATTTCATCAATTGGATCTATAATTTCTATAATTGCAATAATCATCTTTTTATTTATTTTATGAGAAAGATTATTCTCATTACGTAAATCTTTAATATCCTTAAATATATCCTCATCTATTGAATGATTTCNNNNNAATTATTTCCCCCTACTGAGCATAGCTTTTTAGAGCTTCCAATATTAAATAATTTC
184Valda_frontalis 			12111N1N11NNNNNNNNNNNTCATCCTGAAGTCTATATTTTAATTCATCCTGGATTTGGTTTAATTTCACATATTACTAGACAAGAAAGAGGGAAAAAAGAAACATTTGGTTCTTTAGGTGTAATTTATGCAATAATAGCTATTGGTTTATTAGGATTCCTAGTATTAGCTCATCATATATTTACTATTGGAATAGATGTTGATACCCGAGCCTATTTTACTTCAGCTACTATAATTATTGCTATTCCAACAGGAATCAAAATTTTTAGATGATTAACTACTTTACATCGAACACAACTAAATTACTCTCCTTCATTATTATGAGCTTTAGGATTCGTATTTTTATTTACAGTTGGAGGATTAACTGGAGTTATCTTAGCAAATTCATCTATTGATATTATTTTACACGATACATATTATATAGTTGCACATTTTCATTATGTCCTATCAATAGGTGCAGTTTTTGCAATTATAGCTAGATTAATTCACTGACTTCCTTTATTAACTGGATTAACATTAAACAAAAATTAAAAAAAAAATCAATTTCTAACAATATTTATTGGAGTAAATATAACTTTTTTCCCTCAACACTTTCTAGGATTATCAGGTATACCTCGTCGATATTCAGATTACCCTGATTCATTCGCTCCATGAAATATTATTTCTTCTATTGGTTCAATAATTTCCATAATTNNNNNNNNNNNNNNNNNNTTTATTGTATGAGAAAGCTTTATCTCACACCGTACAATAATTTCTTCTAATAACATAAATACTTCAATTGAATGATTTCANNNNNACTTTCCCCACCTTCTGAACACAGATATTCTGAACTACCCATATTAAATATTTTC
114Custotychus_sp 			12112211111111NN1NNNNTCATCCTGAAGTTTACATCCTAATCTTACCTGGATTTGGATTAATTTCCCATATTATTAGGCAAGAAAGAGGAAAAAAAGAAACTTTCGGTTCATTAGGTATAATTTATGCTATAATAGCAATTGGATTATTAGGATTTATTGTATGAGCCCATCATATATTTACAGTAGGAATAGATGTTGATACTCGAGCTTACTTCACATCTGCAACTATAATTATTGCTATTCCTACAGGAATTAAAATTTTTAGTTGATTAACAACCCTACATGGTACTCAATTAACCTATACCCCCTCCCTTATATGAACATTAGGATTTGTATTTTTATTTACAGTAGGAGGATTAACAGGAATTATTTTAGCTAATTCCTCAATTGATATTATTTTACATGATACATATTATGTAGTTGCTCATTTTCATTATGTTTTATCTATAGGCGCTGTATTTGCAATTATAGCAAGTCTTATTCACTGATTCCCTTTATTTACAGGATTAACATTAAACATAAATTTTCTTAAAATTCAATTTATTTCTATATTTTTAGGGGTTAATTTAACCTTTTTCCCTCAACATTTCTTAGGATTATCTGGAATACCTCGACGATATTCTGATTATCCAGATTATTTTATAATATGAAATACCATTTCATCAATTGGGTCAATAATCTCTTTAATTGCAATTATTATCTTAATATTTATTATCTGGGAATCATTAACAGTTCATCGAAAAAGGCTATCAATAATAAATTTAATTACATCAATTGAATGATTACANNNNNATTAATACCTCCTGCTGAACACAGATTCTCAGAACTTCCAATTTTAAATAATTTC
217Lucifotychus_remipennis	NNNNNNNNNNNNNNNNNNNNNACACCCAGAAGTATACATCTTAATCCTTCCCGGATTCGGGTTAATTTCCCACATTATTGAACAAAAAAGAGGTAAAAAAGAAACCTTCGGTTCTTTAGGAATAATTTATGCTATAATAACTATTGGACTATTAGGATTTATTGTATGAGCTCATCATATATTTACAATTGGAATAGATGTAGATACTCGAGCATACTTTACATCAGCTACAATAATTATTGCAATCCCAACAGGAATTAAAATTTTCAGATGATTAACCACACTACACGGAACTCAACTAGACTATTCACCATCACTTTTATGGACTCTAGGATTCGTATTTTTATTCACAGTAGGAGGACTTACTGGAATTATTCTTGCTAATTCATCTATTGATATTATTTTACATGATACATATTATGTAGTAGCACATTTTCATTATGTTCTATCCATAGGAGCCGTATTTGCTATTATAGCAAGAATAATCAATTGACTCCCATTAATTTCAGGATTAACCTTAAACAAAAATTTTTTAAAAATTCAATTTTTAATTATATTTTTAGGAGTAAATTTAACATTTTTCCCTCAACATTTTCTAGGTCTATCAGGTCTCCCTCGACGATACTCTGATTACCCTGATTCATTCATAATATGAAATATTATTTCATCTATTGGATCATTAATTTCATTAATTTCACTTATTATTTTAATTTTTATTATTTGAGAAATATTGATTTCATGACGAATAAGTTTATCCCCCCTAAATAATACCTCTTCCCTTGAATGAATACAATACAATTAATACCTCCAGCAGAACATAGATTCTCAGAACTACCAATACTAAATAAATTC
226Ouachitychus_parvoculus  NNNNNNNNNNNNNNNNNNNNNTCACCCAGAAGTCTATATCCTAATTTTACCTGGATTTGGATTAATTTCACATATTATTAGACAAGAAAGAGGGAAAAAAGAAACCTTTGGAACTTTAGGTATAATTTATGCCATAATAGCAATTGGATTATTAGGATTCATTGTTTGAGCTCATCATATATTTACTGTTGGCATAGATGTCGATACACGAGCATACTTTACATCAGCAACAATAATTATCGCTATTCCAACAGGAATTAAAATCTTTAGTTGACTAACTACTCTTCATGGAACTCAACTTAACTATAGCCCATCCTTAATATGAACCTTAGGATTTGTATTTCTTTTTACTGTAGGAGGACTAACAGGGATTATTTTAGCAAACTCATCAATTGACATTATTTTACATGATACTTACTATGTAGTTGCCCATTTCCATTACGTCTTATCTATAGGGGCAGTCTTTGCAATTATAGCAAGATTAATTCACTGATTTCCCTTATTCACAGGATTAACCTTAAACAAAAACTTCTTAAAAATTCAATTTTTATCAATATTTTTAGGAGTAAATCTAACATTTTTTCCTCAACATTTCTTAGGGCTATCAGGAATACCCCGCCGGTACTCAGATTACCCTGATTATTTTACAACTTGAAATATCATCTCATCAATCGGGTCCTTAATTTCCTTAATTGCAATAATTATTTTACTATTTATTATTTGAGAATCTCTAATCTCCTACCGAAATAGAATTTCACCGACTAATCTAAACTCATCAATTGAATGACTCCNNNNNAATTAATACCACCCGCCGAACATAGATTTTCTGAGCTTCCATTGCTAAATAAATTC
44Nearctitychus_sternalis   NNNNNNNNNNNNNNNNNNNNNACATCCAGAAGTATATATTTTAATTCTGCCCGGATTTGGATTAATCTCTCACATTATTAGACAAGAAAGAGGTAAAAAAGAAACTTTTGGTTCATTAGGAATAATTTATGCTATAATAGCCATTGGATTATTAGGATTTATTGTTTGAGCCCATCATATATTTACAATTGGAATGGATGTAGATACCCGAGCCTACTTTACATCCGCCACTATAATTATTGCAATTCCTACAGGAATCAAAATTTTCAGATGATTAACTACCCTTCATGGAACCCAATTAAATTACTCCCCATCACTTTTATGGACTTTAGGATTTGTATTTTTATTTACCGTAGGGGGCTTAACTGGAATCATTCTTGCTAATTCATCCATTGATATCGTCCTACATGATACTTATTATGTAGTTGCCCATTTTCATTATGTTCTATCTATAGGGGCAGTATTTGCAATTATAGCTAGAATAGTTCACTGATTCCCTTTAATCTCAGGAATAACCCTAAACAAAAATTTTTTAAAAATTCAATTTTTAACTATATTTTTAGGAGTGAATTTAACATTCTTCCCCCAACATTTTTTAGGACTATCTGGAATGCCCCGACGATACTCCGATTACCCGGATCCATTCATAATTTGAAATATTATTTCGTCTATTGGGTCATTAATCTCATTAATTTCAATTATTACCTTAATTTTTATTATATGAGAAACATTAATTTCTCATCGAAAAAGAATAAATCCCTTAAATAATAGCTCATCCATTGAATGAATACNNNNNAATTGATACCCCCTGCGGAACACAGGTTCTTAGAACTCCCAATACTAAGCAAATTC
70Tychus_dichotomus 		NNNNNNNNNNNNNNNNNNNNNACACCCTGAAGTATATATTTTAATTTTACCTGGATTTGGTTTAATTTCCCATATTATTAGACAAGAAAGAGGTAAAAAAGAAACCTTTGGTTCTTTAGGAATAATCTATGCAATAATAGCAATCGGTTTACTAGGATTCTTAGTTTGAGCTCATCACATATTTACTGTAGGCATAGATGTAGATACACGAGCCTATTTTACATCCGCAACTATAATTATTGCTATTCCCACTGGAATTAAAATTTTTAGATGATTAACAACTTTACATGGATCCCACTTAAATTATTCCCCCTCATTAATATGAACTTTAGGATTTGTATTCTTATTTACTGTAGGAGGCTTAACAGGAATTATCCTAGCAAACTCATCTATTGATATTGTCCTTCATGATACTTATTATGTTGTAGCTCATTTTCACTATGTATTATCAATAGGAGCAGTTTTCGCAATTATAGCAAGACTAATCCACTGATTCCCATTATTCTCAGGAATTTCATTAAATAAAAATTTTTTAATAACACAATTTTTTATTATATTCTTAGGCGTAAATATTACATTCTTCCCTCAACACTTCCTTGGACTATCCGGAATACCACGCCGATATTCTGACTACCCAGATACATTTATAACTTGAAATATTATTTCATCTATTGGTTCAATAATTTCATTAATTAGAATTATAATTCTATTGTTTATTATCTGAGAAAGAATTATTTCTTTACGAAAAAGACTCTCCGCCTTAAATCTTCCATCATCAATTGAATGAATACNNNNNAACTAATACCCCCTGCCGAACATAGATTCTCCGAACTACCAGCACTAAATAAATTC
173Tychini_sp 				NNNNNNNNNNNNNNNNNNNNNACATCCAGAAGTATACATTTTAATTCTACCTGGATTTGGATTAATTTCCCACATTATTAGACAAGAAAGGGGAAAAAAAGAGACTTTTGGATCATTAGGAATAATTTATGCTATAATAGCAATTGGATTATTAGGATTTATTGTATGAGCCCATCATATATTTACTGTTGGAATAGATGTTGATACCCGAGCTTATTTTACATCTGCCACAATAATTATTGCTATTCCTACAGGAATCAAAATTTTTAGTTGATTAACTACTCTTCATGGGATACAATTAAAGTATACCCCTGCTTTAATATGAACTTTAGGATTTGTATTTTTATTTACTGTTGGAGGGTTAACTGGAATTATTTTAGCTAATTCATCAATTGATATTATTCTTCATGACACATATTATGTTGTTGCCCATTTTCATTACGTCCTATCCATAGGTGCTGTATTTGCAATTATAGCAAGAATAATCCACTGATTTTCTTTATTTACAGGTTTAACCATAAATAAGCATTTTCTAAAAATCCAATTTTTAATTATATTTATTGGAGTAAATATAACATTCTTCCCACAACACTTTCTAGGCTTATCTGGTATGCCACGACGATACTCCGATTACCCAGATTATTTTACATCATGAAACATTATTTCATCTTTAGGATCTCTAATTTCTCTAATTGCTGTAATTATATTTTTATTTATTATTTGAGAAAGATTAATCTCCTTACGAAAAAAAATTTTTATATTNNNCACTTTAACTTCCATAGAATGAATACNNNNNAATTAAGACCTCCTGCTGAACATAGATTTTCCGAATTACCTAAATTAATTAAATTC
Prespelea_nrcopelandi2 		211122222212211221211NNNNNNNNNNNNNNNNNNNNNNNNNNNNNNNNNNNNNNNNNNNNNNNNNNNNNNNNNNNNNNNNNNNNNNNNNNNNNNNNNNNNNNNNNNNNNNNNNNNNNNNNNNNNNNNNNNNNNNNNNNNNNNNNNNNNNNNNNNNNNNNNNNNNNNNNNNNNNNNNNNNNNNNNNNNNNNNNNNNNNNNNNNNNNNNNNNNNNNNNNNNNNNNNNNNNNNNNNNNNNNNNNNNNNNNNNNNNNNNNNNNNNNNNNNNNNNNNNNNNNNNNNNNNNNNNNNNNNNNNNNNNNNNNNNNNNNNNNNNNNNNNNNNNNNNNNNNNNNNNNNNNNNNNNNNNNNNNNNNNNNNNNNNNNNNNNNNNNNNNNNNNNNNNNNNNNNNNNNNNNNNNNNNNNNNNNNNNNNNNNNNNNNNNNNNNNNNNNNNNNNNNNNNNNNNNNNNNNNNNNNNNNNNNNNNNNNNNNNNNNNNNNNNNNNNNNNNNNNNNNNNNNNNNNNNNNNNNNNNNNNNNNNNNNNNNNNNNNNNNNNNNNNNNNNNNNNNNNNNNNNNNNNNNNNNNNNNNNNNNNNNNNNNNNNNNNNNNNNNNNNNNNNNNNNNNNNNNNNNNNNNNNNNNNNNNNNNNNNNNNNNNNNNNNNNNNNNNNNNNNNNNNNNNNNNNNNNNNNNNNNNNNNNNNNNNNNNNNNNNNNNNNNNNNNNNNNNNNNNNNNNNNNNNNNNNNNNNNNNNNNNNNNNNNNNNNNNNNNNNNNNNNNNNNNNNNNNNNNNNNNNNNNNNNNNNNNNNNNNNNNNNNNNNNNNNNNNNNNNNNNNNNNNNNNNNNNNNNNNNNNNNNNNNNNN
Prespelea_nrcopelandi3	    22111122121212221NNNNNNNNNNNNNNNNNNNNNNNNNNNNNNNNNNNNNNNNNNNNNNNNNNNNNNNNNNNNNNNNNNNNNNNNNNNNNNNNNNNNNNNNNNNNNNNNNNNNNNNNNNNNNNNNNNNNNNNNNNNNNNNNNNNNNNNNNNNNNNNNNNNNNNNNNNNNNNNNNNNNNNNNNNNNNNNNNNNNNNNNNNNNNNNNNNNNNNNNNNNNNNNNNNNNNNNNNNNNNNNNNNNNNNNNNNNNNNNNNNNNNNNNNNNNNNNNNNNNNNNNNNNNNNNNNNNNNNNNNNNNNNNNNNNNNNNNNNNNNNNNNNNNNNNNNNNNNNNNNNNNNNNNNNNNNNNNNNNNNNNNNNNNNNNNNNNNNNNNNNNNNNNNNNNNNNNNNNNNNNNNNNNNNNNNNNNNNNNNNNNNNNNNNNNNNNNNNNNNNNNNNNNNNNNNNNNNNNNNNNNNNNNNNNNNNNNNNNNNNNNNNNNNNNNNNNNNNNNNNNNNNNNNNNNNNNNNNNNNNNNNNNNNNNNNNNNNNNNNNNNNNNNNNNNNNNNNNNNNNNNNNNNNNNNNNNNNNNNNNNNNNNNNNNNNNNNNNNNNNNNNNNNNNNNNNNNNNNNNNNNNNNNNNNNNNNNNNNNNNNNNNNNNNNNNNNNNNNNNNNNNNNNNNNNNNNNNNNNNNNNNNNNNNNNNNNNNNNNNNNNNNNNNNNNNNNNNNNNNNNNNNNNNNNNNNNNNNNNNNNNNNNNNNNNNNNNNNNNNNNNNNNNNNNNNNNNNNNNNNNNNNNNNNNNNNNNNNNNNNNNNNNNNNNNNNNNNNNNNNNNNNNNNNNNNNNNNNNNNNNNNNNNNNNNNNNN
Prespelea_georgiensis	    212222221222211112221NNNNNNNNNNNNNNNNNNNNNNNNNNNNNNNNNNNNNNNNNNNNNNNNNNNNNNNNNNNNNNNNNNNNNNNNNNNNNNNNNNNNNNNNNNNNNNNNNNNNNNNNNNNNNNNNNNNNNNNNNNNNNNNNNNNNNNNNNNNNNNNNNNNNNNNNNNNNNNNNNNNNNNNNNNNNNNNNNNNNNNNNNNNNNNNNNNNNNNNNNNNNNNNNNNNNNNNNNNNNNNNNNNNNNNNNNNNNNNNNNNNNNNNNNNNNNNNNNNNNNNNNNNNNNNNNNNNNNNNNNNNNNNNNNNNNNNNNNNNNNNNNNNNNNNNNNNNNNNNNNNNNNNNNNNNNNNNNNNNNNNNNNNNNNNNNNNNNNNNNNNNNNNNNNNNNNNNNNNNNNNNNNNNNNNNNNNNNNNNNNNNNNNNNNNNNNNNNNNNNNNNNNNNNNNNNNNNNNNNNNNNNNNNNNNNNNNNNNNNNNNNNNNNNNNNNNNNNNNNNNNNNNNNNNNNNNNNNNNNNNNNNNNNNNNNNNNNNNNNNNNNNNNNNNNNNNNNNNNNNNNNNNNNNNNNNNNNNNNNNNNNNNNNNNNNNNNNNNNNNNNNNNNNNNNNNNNNNNNNNNNNNNNNNNNNNNNNNNNNNNNNNNNNNNNNNNNNNNNNNNNNNNNNNNNNNNNNNNNNNNNNNNNNNNNNNNNNNNNNNNNNNNNNNNNNNNNNNNNNNNNNNNNNNNNNNNNNNNNNNNNNNNNNNNNNNNNNNNNNNNNNNNNNNNNNNNNNNNNNNNNNNNNNNNNNNNNNNNNNNNNNNNNNNNNNNNNNNNNNNNNNNNNNNNNNNNNNNNNNNNNNNNNNNNNN
Prespelea_broadmetatroch	22222222222212211NNNNNNNNNNNNNNNNNNNNNNNNNNNNNNNNNNNNNNNNNNNNNNNNNNNNNNNNNNNNNNNNNNNNNNNNNNNNNNNNNNNNNNNNNNNNNNNNNNNNNNNNNNNNNNNNNNNNNNNNNNNNNNNNNNNNNNNNNNNNNNNNNNNNNNNNNNNNNNNNNNNNNNNNNNNNNNNNNNNNNNNNNNNNNNNNNNNNNNNNNNNNNNNNNNNNNNNNNNNNNNNNNNNNNNNNNNNNNNNNNNNNNNNNNNNNNNNNNNNNNNNNNNNNNNNNNNNNNNNNNNNNNNNNNNNNNNNNNNNNNNNNNNNNNNNNNNNNNNNNNNNNNNNNNNNNNNNNNNNNNNNNNNNNNNNNNNNNNNNNNNNNNNNNNNNNNNNNNNNNNNNNNNNNNNNNNNNNNNNNNNNNNNNNNNNNNNNNNNNNNNNNNNNNNNNNNNNNNNNNNNNNNNNNNNNNNNNNNNNNNNNNNNNNNNNNNNNNNNNNNNNNNNNNNNNNNNNNNNNNNNNNNNNNNNNNNNNNNNNNNNNNNNNNNNNNNNNNNNNNNNNNNNNNNNNNNNNNNNNNNNNNNNNNNNNNNNNNNNNNNNNNNNNNNNNNNNNNNNNNNNNNNNNNNNNNNNNNNNNNNNNNNNNNNNNNNNNNNNNNNNNNNNNNNNNNNNNNNNNNNNNNNNNNNNNNNNNNNNNNNNNNNNNNNNNNNNNNNNNNNNNNNNNNNNNNNNNNNNNNNNNNNNNNNNNNNNNNNNNNNNNNNNNNNNNNNNNNNNNNNNNNNNNNNNNNNNNNNNNNNNNNNNNNNNNNNNNNNNNNNNNNNNNNNNNNNNNNNNNNNNNNNNNNNNNNNNN
Prespelea_narrowmetavent    21222223322221212NNNNNNNNNNNNNNNNNNNNNNNNNNNNNNNNNNNNNNNNNNNNNNNNNNNNNNNNNNNNNNNNNNNNNNNNNNNNNNNNNNNNNNNNNNNNNNNNNNNNNNNNNNNNNNNNNNNNNNNNNNNNNNNNNNNNNNNNNNNNNNNNNNNNNNNNNNNNNNNNNNNNNNNNNNNNNNNNNNNNNNNNNNNNNNNNNNNNNNNNNNNNNNNNNNNNNNNNNNNNNNNNNNNNNNNNNNNNNNNNNNNNNNNNNNNNNNNNNNNNNNNNNNNNNNNNNNNNNNNNNNNNNNNNNNNNNNNNNNNNNNNNNNNNNNNNNNNNNNNNNNNNNNNNNNNNNNNNNNNNNNNNNNNNNNNNNNNNNNNNNNNNNNNNNNNNNNNNNNNNNNNNNNNNNNNNNNNNNNNNNNNNNNNNNNNNNNNNNNNNNNNNNNNNNNNNNNNNNNNNNNNNNNNNNNNNNNNNNNNNNNNNNNNNNNNNNNNNNNNNNNNNNNNNNNNNNNNNNNNNNNNNNNNNNNNNNNNNNNNNNNNNNNNNNNNNNNNNNNNNNNNNNNNNNNNNNNNNNNNNNNNNNNNNNNNNNNNNNNNNNNNNNNNNNNNNNNNNNNNNNNNNNNNNNNNNNNNNNNNNNNNNNNNNNNNNNNNNNNNNNNNNNNNNNNNNNNNNNNNNNNNNNNNNNNNNNNNNNNNNNNNNNNNNNNNNNNNNNNNNNNNNNNNNNNNNNNNNNNNNNNNNNNNNNNNNNNNNNNNNNNNNNNNNNNNNNNNNNNNNNNNNNNNNNNNNNNNNNNNNNNNNNNNNNNNNNNNNNNNNNNNNNNNNNNNNNNNNNNNNNNNNNNNNNNNNNNN
;
end;
[Taxon names beginning with a number indicate the DNA extract number in the MS Caterino collection (all Prespelea and Arianops) or the J Parker collection (Valda and Tychini)]

begin paup;
charset morph=1-21;
charset COI=22-852;
end;
